# Supplementary material for: Mild COVID-19 imprints a long-term inflammatory eicosanoid- and chemokine memory in monocyte-derived macrophages
Source: Mucosal Immunol. 2022 Mar 15;15(3):515–24. doi: 10.1038/s41385-021-00482-8 (PMC9038526; doi:10.1038/s41385-021-00482-8)
Supplement: Supplementary file 1 — Table S1 [file 41385_2021_482_MOESM1_ESM.xlsx]

## Sheet: patient characteristics
Patient characteristics
SARS-CoV-2 IgG status	# of donors	Gender (%)		Age (median)		IgG titer		Time of SARS-CoV-2 infection	Symptoms	Symptoms
				(years)		(mean, AU/mL			(overall, %)	(overall, %)
		M	F			April/ May	July/ August		Spring 2020	3-5 months post infection / Summer 2020
seropositive	68	40	60	37		53.8	37.3	March - May 2020	73.5	16.2
seronegative	36	50	50	35.5		0.5	0.5	-	30.6	2.8
Symptoms (%) Spring 2020
	exhaustion	fatigue		cough		shortness of breath		cold	reduction of smell	loss of taste
seropositive	50	60.3		48.5		17.6		41.2	39.7	38.2
seronegative	22.2	25		11.1		8.3		16.7	2.8	5.6
Symptoms (%) Spring 2020
	sore throat	melalgia		shiver		high T, 37.3<38°C		fever > 38°C	diarrhea	headache
seropositive	25	33.8		32.4		42.6		29.4	17.6	48.5
seronegative	16.7	11.1		5.6		5.6		2.8	8.3	16.7
Symptoms (%) 3-5 months post SARS-CoV-2 infection / Summer 2020
	exhaustion	fatigue			cough	shortness of breath		cold	reduction of smell	loss of taste
seropositive	5.9	4.4			0	2.9		0	5.9	2.9
seronegative	0	0			0	0		0	0	0
Symptoms (%) 3-5 months post SARS-CoV-2 infection / Summer 2020
	sore throat	melalgia			shiver	high T, 37.3<38°C		fever > 38°C	diarrhea	headache
seropositive	1.5	0			1.5	0		0	4.4	1.5
seronegative	0	0			2.8	0		0	0	0
Differential blood count (%) 3-5 months post SARS-CoV-2 infection / Summer 2020									%	g/L
	basophils	eosinophils			monocytes	lymphocytes		neutrophils	hematocrit	thrombocytes
seropositive	0.6	2.7			8.3	34.9		52.2	40	275.4
seronegative	0.4	2.8			8	34.4		55.9	40.9	246.1

## Sheet: postCOVID_vs_healthy_baseline
	symbols_98	description	baseMean	log2FoldChange	lfcSE	stat	pvalue	padj	M23923	M23924	M23925	M23926	M23927	M23928	M23929	M23930	M23931	M23932	M23933	M23934	M23935	M23936	M23937	M23938	M23939	M23940	M23941	M23942	M23943	M23944	M23945	M23946
infected	NA	NA	NA	NA	NA	NA	NA	NA	yes	yes	yes	yes	yes	yes	yes	yes	yes	yes	yes	yes	no	yes	no	no	yes	yes	yes	no	no	no	no	no
stimulation	NA	NA	NA	NA	NA	NA	NA	NA	ctrl	ctrl	ctrl	ctrl	ctrl	ctrl	ctrl	ctrl	ctrl	ctrl	ctrl	ctrl	ctrl	ctrl	ctrl	ctrl	ctrl	ctrl	ctrl	ctrl	ctrl	ctrl	ctrl	ctrl
ENSG00000108691.9	CCL2	C-C motif chemokine ligand 2 [Source:HGNC Symbol;Acc:HGNC:10618]	609.886	6.32193	1.11516	5.6691	1.43546e-08	0.000216481	5.98738	5.94089	5.91796	7.13786	5.75938	5.14089	5.3767	4.76628	4.1057	5.02137	6.32703	6.99162	4.00644	6.15372	4.76966	4.2149	9.56326	6.74831	7.41067	3.46643	4.15684	3.67184	3.90882	3.84474
ENSG00000108700.5	CCL8	C-C motif chemokine ligand 8 [Source:HGNC Symbol;Acc:HGNC:10635]	491.904	4.37438	1.46824	2.97934	0.00288875	0.0684621	4.06659	3.23073	3.90992	4.33806	3.38792	3.42142	4.24755	3.23073	3.38792	3.23073	4.63961	3.91106	3.12445	4.91294	3.42833	3.87057	5.15637	3.92745	4.79032	3.01807	3.58198	3.34339	3.94093	3.26413
ENSG00000275395.6	FCGBP	Fc fragment of IgG binding protein [Source:HGNC Symbol;Acc:HGNC:13572]	104.093	3.23678	1.13683	2.84719	0.00441072	0.0805304	4.61665	6.20471	4.95232	5.60849	5.21455	7.36438	8.05231	8.97504	9.25163	7.33244	5.09386	7.7688	5.95478	8.21509	5.50565	5.91896	9.16982	8.55902	7.71122	6.34329	5.98587	4.03182	3.19581	4.44545
ENSG00000108688.11	CCL7	C-C motif chemokine ligand 7 [Source:HGNC Symbol;Acc:HGNC:10634]	210.23	2.96333	1.0364	2.85925	0.0042464	0.0798106	4.59723	4.04366	4.3303	5.44782	4.2729	4.08495	4.24016	4.19917	3.43032	4.30721	5.27819	4.52491	3.94197	5.45043	4.47772	4.149	6.79771	4.75024	4.99539	3.82091	3.6997	3.81592	3.49861	4.13298
ENSG00000106772.18	PRUNE2	prune homolog 2 with BCH domain [Source:HGNC Symbol;Acc:HGNC:25209]	204.689	2.65896	0.885348	3.00329	0.00267079	0.0673547	6.15045	5.76538	5.48817	8.82996	6.63796	7.75247	7.52164	9.30349	8.82354	8.51589	5.54037	9.27777	7.45051	8.90783	5.02708	5.66622	5.6133	8.32106	8.43029	6.49287	6.17659	5.33819	5.51204	5.45894
ENSG00000254521.7	SIGLEC12	sialic acid binding Ig like lectin 12 (gene/pseudogene) [Source:HGNC Symbol;Acc:HGNC:15482]	107.869	2.36721	0.740261	3.19781	0.00138477	0.053574	7.27403	7.53671	7.5017	7.59515	5.88629	8.13777	5.31454	5.97249	5.86905	5.76365	5.2607	8.10966	4.5194	7.14821	6.23987	4.90387	5.01025	4.94124	7.12549	5.34139	6.0811	4.69595	6.03216	5.35462
ENSG00000166394.15	CYB5R2	cytochrome b5 reductase 2 [Source:HGNC Symbol;Acc:HGNC:24376]	213.554	2.27607	0.478106	4.7606	1.93022e-06	0.00363871	7.68743	6.20281	7.93559	7.77244	7.74899	6.98117	7.5376	7.21406	6.66237	6.74135	7.3823	6.69133	5.27221	6.68797	6.51345	5.15638	7.86569	8.29843	7.66059	5.60471	6.55125	5.91207	6.27694	5.65943
ENSG00000197614.11	MFAP5	microfibril associated protein 5 [Source:HGNC Symbol;Acc:HGNC:29673]	81.2144	2.13063	0.703972	3.02658	0.00247334	0.0658852	5.53592	5.13816	5.46778	7.87296	5.48402	6.25827	7.72024	6.92118	7.72998	4.87047	7.06993	5.25707	5.56231	5.40644	4.6478	4.56967	7.01197	6.19671	5.74881	4.80546	6.34558	5.64477	5.64336	4.99451
ENSG00000078401.7	EDN1	endothelin 1 [Source:HGNC Symbol;Acc:HGNC:3176]	157.75	2.0659	0.472072	4.37625	1.2074e-05	0.0107111	5.99774	5.58358	5.46131	6.53175	5.00979	5.60097	4.94744	5.5786	4.9176	4.62195	4.76739	6.0829	4.51757	4.98931	4.73889	4.69146	5.93275	5.44862	6.0536	4.84083	5.015	4.34113	4.44609	4.7464
ENSG00000224940.8	PRRT4	proline rich transmembrane protein 4 [Source:HGNC Symbol;Acc:HGNC:37280]	61.7741	2.0627	0.578862	3.56336	0.000366133	0.0372183	8.0255	8.08728	7.76214	7.95973	8.25921	7.44837	7.24335	6.31748	5.69958	5.50511	7.34684	5.44487	6.30499	6.44774	5.10684	5.64736	5.3486	6.47399	6.19129	6.27105	5.88187	5.35523	6.13902	6.1853
ENSG00000072840.13	EVC	EvC ciliary complex subunit 1 [Source:HGNC Symbol;Acc:HGNC:3497]	74.2265	1.98302	0.435631	4.55206	5.31239e-06	0.00667635	6.77248	6.61763	7.43383	6.37377	6.27384	5.65041	5.92066	5.68081	6.23572	6.0055	6.16361	7.0647	5.58972	6.82398	5.54642	4.80952	6.78665	5.81461	6.77762	5.12843	5.5078	5.35667	5.1824	5.69041
ENSG00000171051.8	FPR1	formyl peptide receptor 1 [Source:HGNC Symbol;Acc:HGNC:3826]	838.849	1.97382	0.565513	3.49032	0.000482448	0.0394635	9.77372	9.11507	7.61327	8.21987	9.41589	8.83355	9.22708	8.25893	7.33472	7.00766	9.54577	9.44189	7.87174	9.44576	5.94286	5.82404	9.94502	8.6906	9.35512	7.18747	8.33671	8.29606	6.16447	6.74142
ENSG00000139514.13	SLC7A1	solute carrier family 7 member 1 [Source:HGNC Symbol;Acc:HGNC:11057]	172.483	1.89858	0.483309	3.9283	8.55477e-05	0.021987	8.65348	8.81388	8.41043	8.90996	8.04318	6.92879	6.47806	7.15344	7.52223	6.56337	8.12437	8.19848	6.3001	6.46938	6.98792	6.50293	8.78371	7.59992	8.22522	6.26242	6.42249	6.03218	6.6677	6.85042
ENSG00000197629.6	MPEG1	macrophage expressed 1 [Source:HGNC Symbol;Acc:HGNC:29619]	2071.11	1.89022	0.45404	4.16311	3.13937e-05	0.0155523	11.4532	12.2217	11.4011	10.3681	12.5716	10.7404	11.9917	11.467	9.83089	9.83394	11.3863	12.2254	9.68971	11.5963	10.0417	10.0753	11.6337	12.0563	11.7393	9.79752	10.9738	9.44835	10.6237	9.48252
ENSG00000229153.5	EPHA1-AS1	EPHA1 antisense RNA 1 [Source:HGNC Symbol;Acc:HGNC:27799]	51.77	1.87282	0.660071	2.8373	0.00454971	0.0814895	6.57564	4.90212	7.12061	7.34804	6.37502	5.98744	6.08611	7.14347	7.21173	7.57877	6.2267	6.38394	5.06807	6.88132	6.40872	5.07735	6.07274	5.90163	6.73659	5.84724	6.51585	4.63641	7.07214	4.95562
ENSG00000101255.11	TRIB3	tribbles pseudokinase 3 [Source:HGNC Symbol;Acc:HGNC:16228]	132.005	1.86038	0.419144	4.43853	9.05757e-06	0.00910648	8.3015	8.28277	7.58618	7.67803	7.83748	7.5577	7.13552	7.48309	8.71693	5.83032	8.08939	7.48367	6.1281	7.19246	5.58002	5.19005	7.55253	7.27108	7.28628	5.52042	6.58947	6.85842	7.07819	6.20729
ENSG00000171793.16	CTPS1	CTP synthase 1 [Source:HGNC Symbol;Acc:HGNC:2519]	80.7693	1.8529	0.641151	2.88996	0.00385297	0.0772695	7.80116	7.93994	7.07439	6.92273	7.57716	5.29249	5.50135	5.60506	5.21409	4.88622	6.79792	6.2918	5.29501	6.00744	6.14749	5.01386	7.5859	5.86964	7.05621	5.4872	5.04133	5.60307	5.50344	6.04789
ENSG00000118513.19	MYB	MYB proto-oncogene, transcription factor [Source:HGNC Symbol;Acc:HGNC:7545]	104.489	1.79909	0.673184	2.67251	0.0075287	0.0991619	8.77149	9.14974	8.18111	7.23583	9.11265	7.47885	6.81529	7.08714	5.91745	5.94646	6.03657	6.73546	6.39338	7.80049	6.20278	6.21144	7.42339	8.1298	7.76115	6.31333	7.42659	6.17508	7.37518	5.45365
ENSG00000225886.3		novel transcript, antisense to IFI6	70.1111	1.798	0.57522	3.12576	0.00177343	0.0584084	6.17654	5.14163	4.80675	6.06959	4.78124	5.05223	4.72631	5.20637	4.46003	4.4572	5.81759	4.10115	4.46338	6.0802	4.53259	4.55144	5.09781	4.93404	5.02649	4.19539	4.27376	4.27976	4.67206	4.53171
ENSG00000137168.8	PPIL1	peptidylprolyl isomerase like 1 [Source:HGNC Symbol;Acc:HGNC:9260]	137.703	1.72948	0.51838	3.33632	0.000848941	0.0477719	8.00031	7.85622	7.87139	8.20713	7.86036	6.57353	6.18398	6.37929	6.25759	5.70796	6.7513	7.12638	5.48018	7.00137	6.78534	5.77836	8.19378	6.88588	7.87305	6.04086	6.15014	5.8967	5.96297	5.95759
ENSG00000236397.3	DDX11L2	DEAD/H-box helicase 11 like 2 [Source:HGNC Symbol;Acc:HGNC:37103]	73.3039	1.71058	0.498662	3.43033	0.000602838	0.0428839	5.92453	6.0379	7.28821	7.85564	7.11158	6.99649	6.12758	7.16703	7.17597	5.75942	5.8466	6.99592	5.15328	6.77442	6.20383	5.08879	5.70295	6.73817	6.69973	6.47365	6.02706	5.64732	4.98083	5.58941
ENSG00000127124.16	HIVEP3	human immunodeficiency virus type I enhancer binding protein 3 [Source:HGNC Symbol;Acc:HGNC:13561]	496.062	1.67682	0.560309	2.99267	0.00276547	0.0678148	10.0023	9.4195	10.1713	10.8876	8.565	8.19768	7.53452	8.04953	8.25036	7.7106	8.21048	9.98283	7.13006	7.96233	9.29091	7.4022	10.1935	9.43582	9.9142	8.0777	7.5016	6.94404	6.77329	7.64543
ENSG00000169710.9	FASN	fatty acid synthase [Source:HGNC Symbol;Acc:HGNC:3594]	249.62	1.66837	0.463935	3.59613	0.000322986	0.0366237	9.48208	10.3877	9.16496	8.53819	9.44263	7.79602	7.9694	8.2593	7.50081	7.11126	8.63502	8.13134	6.6045	8.20328	7.75739	6.95718	8.55488	7.6883	8.10399	6.76091	7.03977	6.64265	7.78921	7.49476
ENSG00000006118.14	TMEM132A	transmembrane protein 132A [Source:HGNC Symbol;Acc:HGNC:31092]	110.979	1.63809	0.513358	3.19092	0.00141819	0.0537381	6.95829	6.92752	7.47475	8.49693	6.18872	6.42912	6.52806	6.13117	6.17309	5.78976	6.62625	7.21446	5.32719	6.32757	6.52034	5.53777	7.50348	6.87023	6.48995	5.89209	5.46901	5.43309	5.91228	5.99696
ENSG00000184828.10	ZBTB7C	zinc finger and BTB domain containing 7C [Source:HGNC Symbol;Acc:HGNC:31700]	127.431	1.632	0.582437	2.80201	0.00507851	0.0851146	7.57227	8.9136	7.23519	7.22506	6.8961	7.31837	6.43434	8.13496	6.74813	7.55874	7.56241	8.74292	7.14004	9.06755	6.41474	5.90078	8.10247	7.94419	7.51181	6.16452	7.02354	5.43856	7.25177	6.78227
ENSG00000087589.16	CASS4	Cas scaffold protein family member 4 [Source:HGNC Symbol;Acc:HGNC:15878]	65.4055	1.62592	0.588165	2.7644	0.00570276	0.0882992	4.28148	4.52013	4.23328	5.00216	4.48143	4.90319	4.61322	5.10401	5.37541	4.87429	5.75319	5.86102	4.37083	4.47612	4.49911	4.31786	5.55839	5.10275	5.06363	3.88369	4.47151	4.53519	4.74838	4.59086
ENSG00000176022.7	B3GALT6	beta-1,3-galactosyltransferase 6 [Source:HGNC Symbol;Acc:HGNC:17978]	97.1084	1.60998	0.38757	4.15404	3.26658e-05	0.0155523	7.6438	7.73338	7.67764	7.65699	7.69512	6.70869	6.88778	6.76196	6.19373	5.94541	6.51629	6.81462	5.35368	7.11262	6.64496	5.83739	7.7078	6.85778	7.5193	5.76832	5.86941	5.44188	6.32392	6.04915
ENSG00000171049.9	FPR2	formyl peptide receptor 2 [Source:HGNC Symbol;Acc:HGNC:3827]	1287.89	1.60944	0.569887	2.82414	0.00474081	0.0829422	8.44536	7.1531	6.86193	7.11085	7.75843	6.83624	7.58846	6.04149	5.55574	6.09631	7.58133	8.0275	6.69213	8.02986	5.68784	4.87304	8.34248	7.60033	8.05403	6.57796	7.37943	7.17504	5.72923	5.69779
ENSG00000168924.15	LETM1	leucine zipper and EF-hand containing transmembrane protein 1 [Source:HGNC Symbol;Acc:HGNC:6556]	228.875	1.60198	0.434986	3.68284	0.000230651	0.0310602	9.16147	9.41342	9.01388	8.56031	8.94458	7.35349	7.33109	7.45918	7.02962	6.8604	8.23856	8.55281	6.64785	7.57948	7.89333	6.93706	9.33795	8.2497	8.61905	6.61247	7.17456	6.83822	6.89799	7.3188
ENSG00000276600.5	RAB7B	RAB7B, member RAS oncogene family [Source:HGNC Symbol;Acc:HGNC:30513]	397.342	1.58851	0.407116	3.90186	9.54582e-05	0.0221478	10.2869	10.1797	10.0675	10.4187	9.97483	9.245	8.95793	9.39768	7.97152	7.89749	8.28368	9.09829	7.57553	9.22628	8.19256	7.88072	10.2493	9.36817	10.0732	7.88981	8.81781	8.15904	8.7136	7.41696
ENSG00000175857.8	GAPT	GRB2 binding adaptor protein, transmembrane [Source:HGNC Symbol;Acc:HGNC:26588]	81.1959	1.56985	0.482505	3.25354	0.00113978	0.0496357	7.63248	7.42103	7.03767	6.30946	7.92605	7.15057	6.79618	7.02001	5.80592	5.18691	6.83973	6.70101	5.19826	7.26358	6.19471	6.1213	6.43539	7.96157	7.13551	5.9235	6.56139	5.54573	6.84935	5.25458
ENSG00000103404.14	USP31	ubiquitin specific peptidase 31 [Source:HGNC Symbol;Acc:HGNC:20060]	69.3188	1.53053	0.40558	3.77368	0.000160858	0.0266583	7.37054	7.32553	6.82594	6.58202	7.4542	5.86759	5.95937	6.44047	5.63711	5.1737	6.46476	6.60695	5.5233	6.41115	6.02013	5.65845	7.31772	6.65694	6.99554	5.64387	5.93233	5.35936	5.36158	5.69349
ENSG00000105501.12	SIGLEC5	sialic acid binding Ig like lectin 5 [Source:HGNC Symbol;Acc:HGNC:10874]	52.7968	1.52169	0.518241	2.93625	0.00332204	0.0725497	5.75742	5.91687	5.64018	6.69993	6.42406	5.31218	5.85973	5.23935	6.26358	4.85997	6.43245	6.47747	5.17067	5.55113	5.27033	4.27715	5.33248	5.31322	5.59572	4.88367	5.16364	5.45398	5.43866	5.11794
ENSG00000110400.11	NECTIN1	nectin cell adhesion molecule 1 [Source:HGNC Symbol;Acc:HGNC:9706]	149.617	1.5007	0.388833	3.8595	0.000113617	0.0237981	8.46211	8.76174	8.29336	7.97973	8.47666	7.11228	7.17863	7.55522	6.75855	6.82196	7.34972	7.9708	6.45405	7.30669	7.23473	6.64065	8.53221	7.94396	8.14968	6.2423	7.15726	6.07739	7.24558	6.28402
ENSG00000107731.12	UNC5B	unc-5 netrin receptor B [Source:HGNC Symbol;Acc:HGNC:12568]	291.503	1.4933	0.521967	2.8609	0.00422435	0.0798106	9.40148	10.5735	9.10945	8.32871	9.52797	8.97898	8.04851	8.82386	7.13158	7.59204	7.93968	9.31682	8.30695	9.10309	7.28505	7.43825	9.43164	9.04065	9.15163	7.11496	8.31832	6.94316	8.89369	7.65233
ENSG00000137877.10	SPTBN5	spectrin beta, non-erythrocytic 5 [Source:HGNC Symbol;Acc:HGNC:15680]	263.715	1.48503	0.504931	2.94107	0.00327084	0.0722243	8.97471	8.33185	9.39772	9.36996	7.04008	9.04433	9.13268	8.3856	8.79894	6.37982	9.10953	6.9447	6.50998	9.48258	7.87643	7.0595	8.30752	8.14301	7.44848	7.82449	6.58094	7.75856	6.57911	7.85883
ENSG00000134326.11	CMPK2	cytidine/uridine monophosphate kinase 2 [Source:HGNC Symbol;Acc:HGNC:27015]	1433.26	1.46951	0.538038	2.73124	0.0063097	0.0922955	9.4489	7.68001	6.61627	9.05583	7.62765	7.45506	6.89673	7.93761	6.3196	5.92541	6.04026	6.4656	5.55933	8.68179	6.40308	5.38807	7.38997	7.22655	7.70684	5.99315	6.26431	7.2971	7.1526	5.92489
ENSG00000120738.8	EGR1	early growth response 1 [Source:HGNC Symbol;Acc:HGNC:3238]	928.011	1.4495	0.41004	3.53502	0.000407737	0.0378356	11.098	11.2185	10.3484	10.7296	10.4485	10.181	9.37078	9.92443	8.92293	9.58715	9.54206	10.8602	9.02334	9.76948	9.53124	9.65644	10.8667	11.4086	10.8773	8.90483	9.23126	8.18374	8.74823	9.55505
ENSG00000172380.6	GNG12	G protein subunit gamma 12 [Source:HGNC Symbol;Acc:HGNC:19663]	50.1864	1.422	0.396838	3.58332	0.000339259	0.0371673	6.95808	7.07013	6.03178	6.32462	6.22914	6.59129	5.4643	5.94884	5.38073	5.54343	6.85048	6.74422	5.62406	6.20869	5.1488	5.42092	6.73461	5.9642	6.32165	5.73062	5.66625	5.51347	5.00641	5.84319
ENSG00000173706.14	HEG1	heart development protein with EGF like domains 1 [Source:HGNC Symbol;Acc:HGNC:29227]	855.089	1.41846	0.419142	3.38419	0.000713887	0.043499	10.3542	10.7482	9.54838	9.48015	10.7686	8.62592	9.13961	9.41167	8.43899	7.67644	9.998	9.72775	8.45485	8.62353	8.29112	7.96605	9.72734	9.0845	9.64206	7.83661	8.88035	8.00759	9.16873	8.47579
ENSG00000263843.1		novel transcript, antisense to SLC25A19	76.033	1.4111	0.397001	3.5544	0.000378839	0.0372183	6.76374	7.41303	6.44004	7.48915	6.45172	7.18025	7.76465	7.51954	7.77447	6.19976	7.43614	6.55835	6.31819	7.91534	6.62805	6.22053	7.10944	7.11809	6.82686	6.45095	6.17279	5.71583	6.44816	6.45087
ENSG00000186417.14	GLDN	gliomedin [Source:HGNC Symbol;Acc:HGNC:29514]	400.159	1.4102	0.431759	3.26618	0.00109008	0.0496357	9.45672	9.12925	8.94295	9.82802	9.11877	8.91612	7.06404	8.45891	7.12739	7.6892	8.08966	8.92483	7.27895	7.84972	7.81324	6.95508	8.24948	8.27997	9.06018	7.74709	8.10435	8.02764	6.48832	7.34649
ENSG00000221817.10	PPP3CB-AS1	PPP3CB antisense RNA 1 (head to head) [Source:HGNC Symbol;Acc:HGNC:50750]	75.571	1.40869	0.381993	3.68775	0.00022625	0.0310602	7.05067	7.3819	7.21133	6.74937	7.27876	6.51203	6.92836	6.44656	5.74679	5.49767	6.50746	6.29136	5.37232	6.77819	6.34531	6.17551	7.28881	7.38027	7.32922	5.43603	6.61105	5.44105	5.78628	5.42207
ENSG00000167114.13	SLC27A4	solute carrier family 27 member 4 [Source:HGNC Symbol;Acc:HGNC:10998]	231.335	1.3843	0.370269	3.73863	0.000185023	0.0281852	9.09762	9.09255	8.89136	8.77219	8.67755	7.45367	7.42481	7.61293	7.18215	7.10088	8.28258	8.34921	6.73979	7.83815	7.93067	6.68369	9.07168	7.91121	8.44434	7.20162	6.95326	6.89836	6.75319	7.40042
ENSG00000260997.1		novel transcript, overlapping MYO1G	144.569	1.37593	0.360159	3.82035	0.00013326	0.0257653	6.81564	7.05071	6.85754	6.07959	7.05728	7.16717	7.11693	7.04979	5.86027	5.60258	6.55848	7.38012	6.07571	6.77458	5.58426	6.1587	6.93258	6.52772	7.14601	5.75701	6.28423	5.54615	5.27369	5.50811
ENSG00000133116.8	KL	klotho [Source:HGNC Symbol;Acc:HGNC:6344]	75.6697	1.37014	0.44473	3.08083	0.00206422	0.0626694	6.95321	6.86347	6.50309	5.58444	7.02198	6.89018	6.62364	5.76291	5.24484	5.42107	5.50418	6.18382	5.25536	6.64185	5.15414	5.6509	6.32801	6.59502	6.73043	5.74571	6.31121	5.70372	5.77781	5.01034
ENSG00000158292.7	GPR153	G protein-coupled receptor 153 [Source:HGNC Symbol;Acc:HGNC:23618]	64.7858	1.35687	0.398383	3.40595	0.000659343	0.0428956	7.75065	7.84293	7.25032	7.20882	7.76165	6.24106	6.03334	6.85188	6.46751	5.94295	6.54808	6.91748	6.09638	6.37689	6.79601	6.16847	7.71872	7.01846	7.31153	5.68155	5.90486	5.35232	5.67957	6.27794
ENSG00000225972.1	MTND1P23	MT-ND1 pseudogene 23 [Source:HGNC Symbol;Acc:HGNC:42092]	337.769	1.34893	0.346641	3.89142	9.96572e-05	0.0224318	8.51567	8.87547	8.90583	9.31667	8.85502	8.28348	8.17721	7.9466	8.25414	7.87504	8.78847	9.28107	7.73073	8.69488	8.0286	6.44397	8.61018	8.88293	9.18563	7.83998	8.08389	8.22339	7.48968	7.86062
ENSG00000105676.14	ARMC6	armadillo repeat containing 6 [Source:HGNC Symbol;Acc:HGNC:25049]	87.2939	1.34791	0.375903	3.58579	0.000336054	0.0371673	7.79347	8.12294	7.37417	7.66797	7.68656	6.74262	6.60876	6.62156	6.16939	6.00364	6.57028	6.89344	5.81522	6.94275	6.36131	6.02207	7.38519	6.65546	7.11306	5.86138	5.89216	5.93942	6.59312	6.30983
ENSG00000181027.11	FKRP	fukutin related protein [Source:HGNC Symbol;Acc:HGNC:17997]	73.7429	1.34514	0.332149	4.04982	5.12571e-05	0.0180656	7.34087	7.19151	6.8965	7.31048	6.97483	6.46078	6.57093	6.34956	5.94493	5.61713	6.07779	6.55611	5.58976	6.92896	6.16584	5.76856	7.16708	6.99532	7.05472	5.59938	5.96815	5.75621	6.0581	5.94383
ENSG00000186188.10	FFAR4	free fatty acid receptor 4 [Source:HGNC Symbol;Acc:HGNC:19061]	580.635	1.33594	0.459769	2.90567	0.00366464	0.0753471	10.9074	10.5697	10.2297	9.88046	10.6368	9.23104	9.01117	9.67671	8.05413	9.31542	8.44363	9.52897	8.51421	10.0443	9.18121	8.75866	10.2345	10.5478	10.2681	8.29994	9.45293	7.78083	9.64517	8.15458
ENSG00000225614.3	ZNF469	zinc finger protein 469 [Source:HGNC Symbol;Acc:HGNC:23216]	80.1683	1.33539	0.350552	3.8094	0.000139304	0.0262508	6.96637	6.98372	7.34706	7.01487	6.6893	6.74023	7.06883	7.01256	5.80718	5.5602	5.77369	6.52898	5.46179	7.31926	6.42712	5.7266	6.96294	6.98177	6.8533	5.78232	6.21768	5.53517	5.77002	5.67175
ENSG00000197785.14	ATAD3A	ATPase family AAA domain containing 3A [Source:HGNC Symbol;Acc:HGNC:25567]	62.7504	1.33147	0.445348	2.98974	0.00279215	0.0678418	7.64185	7.63041	7.14449	7.40747	7.32029	6.12928	6.27383	6.09987	6.27898	5.84432	7.23251	6.34867	5.63435	6.30122	6.53703	5.64064	7.08985	6.15601	6.4686	5.82007	5.44038	5.67199	5.32468	6.44735
ENSG00000160818.16	GPATCH4	G-patch domain containing 4 [Source:HGNC Symbol;Acc:HGNC:25982]	194.107	1.32364	0.441649	2.99704	0.00272617	0.0676706	8.87509	8.93963	8.41613	9.10719	8.52238	7.37182	7.11252	7.03178	6.6444	6.78472	7.66682	7.63651	6.4344	7.7233	7.75618	6.5417	8.38603	7.82163	8.28279	7.35783	6.77773	6.29612	6.64583	7.03627
ENSG00000130147.16	SH3BP4	SH3 domain binding protein 4 [Source:HGNC Symbol;Acc:HGNC:10826]	62.5644	1.31975	0.424687	3.10759	0.00188619	0.0603942	7.67085	7.9414	6.52683	5.8191	7.90035	7.17403	6.85834	7.25292	6.30325	6.18286	6.09288	5.95409	5.34614	6.22483	6.02733	6.16819	6.7174	6.30816	6.92007	5.37865	6.0607	5.59839	6.65878	6.06572
ENSG00000169255.15	B3GALNT1	beta-1,3-N-acetylgalactosaminyltransferase 1 (globoside blood group) [Source:HGNC Symbol;Acc:HGNC:918]	84.2782	1.31332	0.476794	2.75447	0.00587866	0.0891913	6.54643	6.31974	6.24107	7.60082	6.75538	5.89845	6.22318	6.57859	5.42034	4.98774	6.09217	6.13374	5.41744	5.66706	5.99164	5.72518	7.23767	6.48173	6.95073	5.18426	6.12041	5.67595	5.22122	5.37866
ENSG00000255031.5		novel transcript, antisense to CHKA	98.2484	1.31148	0.287666	4.55903	5.13901e-06	0.00667635	7.72361	7.61714	7.89465	7.96641	7.27479	7.25958	7.63401	7.14901	6.88059	6.44184	7.72572	7.03848	6.2325	7.22824	6.87751	6.32576	7.35516	7.38856	7.3364	6.62623	6.41835	5.7281	6.64324	6.55599
ENSG00000139318.8	DUSP6	dual specificity phosphatase 6 [Source:HGNC Symbol;Acc:HGNC:3072]	1088.06	1.31079	0.392026	3.34364	0.000826869	0.0468797	10.8703	10.9984	10.3096	10.5356	10.9229	9.84073	9.3512	9.4627	8.40484	8.87441	8.92042	10.8243	8.74131	9.97599	9.42926	8.95907	10.8514	10.303	10.8038	8.99989	9.83474	8.66873	10.202	8.89784
ENSG00000124160.12	NCOA5	nuclear receptor coactivator 5 [Source:HGNC Symbol;Acc:HGNC:15909]	392.69	1.30545	0.336792	3.87613	0.000106131	0.0231965	9.609	9.40036	9.44641	9.50284	9.3649	8.65666	8.99412	8.60841	7.89984	7.65032	8.22598	8.8106	7.53162	9.11781	8.33041	7.70111	9.10291	9.0372	9.4402	7.59878	8.18533	7.10301	8.69768	7.64021
ENSG00000155957.17	TMBIM4	transmembrane BAX inhibitor motif containing 4 [Source:HGNC Symbol;Acc:HGNC:24257]	147.746	1.30468	0.311742	4.18514	2.84991e-05	0.0155523	7.51945	8.21757	7.64313	7.1398	8.04919	7.70349	7.70365	6.7344	6.96684	7.25872	7.93207	8.35282	6.06216	6.72984	6.68615	6.38298	7.2553	7.58384	7.64958	6.57956	6.79506	6.41172	7.3494	6.83343
ENSG00000135617.4	PRADC1	protease associated domain containing 1 [Source:HGNC Symbol;Acc:HGNC:16047]	98.1202	1.29191	0.419035	3.08305	0.0020489	0.0626544	8.14104	8.22215	7.82947	7.89738	8.09794	6.73995	6.95235	6.54584	6.38284	6.16365	7.13425	7.42748	6.08717	6.99741	6.92236	6.58394	7.60986	7.12213	7.69339	6.4542	6.20177	5.89077	6.5326	7.0311
ENSG00000137094.14	DNAJB5	DnaJ heat shock protein family (Hsp40) member B5 [Source:HGNC Symbol;Acc:HGNC:14887]	429.452	1.29004	0.426271	3.02633	0.00247538	0.0658852	8.68564	7.65699	9.26738	9.41459	7.76598	7.53193	7.0345	7.6343	7.83429	8.5596	7.50954	8.90707	7.19711	7.56787	8.26668	7.44745	9.3237	8.51865	9.09778	7.23463	6.9692	6.60875	7.24516	7.5702
ENSG00000143801.17	PSEN2	presenilin 2 [Source:HGNC Symbol;Acc:HGNC:9509]	215.042	1.28881	0.321798	4.00503	6.20101e-05	0.0190056	8.9596	8.89788	8.69074	8.94384	8.847	7.59385	7.70792	7.85146	7.1709	7.19922	8.01409	8.16693	6.90776	8.13962	7.86336	6.74072	8.71691	7.8038	8.38501	7.16827	7.18126	7.00582	6.62969	7.29875
ENSG00000126262.4	FFAR2	free fatty acid receptor 2 [Source:HGNC Symbol;Acc:HGNC:4501]	528.979	1.2872	0.437894	2.93953	0.00328715	0.0722558	7.73774	7.17608	6.73802	7.5464	7.83793	6.39006	7.7462	6.80348	5.72309	6.0879	7.22151	6.0357	5.99303	7.66421	6.2083	6.15982	6.59984	6.44327	7.02973	6.06871	6.30218	5.30225	6.9468	6.07224
ENSG00000261236.8	BOP1	BOP1 ribosomal biogenesis factor [Source:HGNC Symbol;Acc:HGNC:15519]	132.618	1.28139	0.338377	3.78687	0.000152556	0.0266583	8.46517	8.53724	8.29759	8.48815	7.97825	7.52131	7.70843	7.86343	7.24033	6.67768	8.07447	7.35795	6.53359	7.96727	7.43644	6.43622	7.9328	7.28892	7.38609	6.3797	6.39868	6.60775	7.19775	7.16851
ENSG00000135763.10	URB2	URB2 ribosome biogenesis homolog [Source:HGNC Symbol;Acc:HGNC:28967]	98.8002	1.26892	0.458738	2.7661	0.00567308	0.0880202	7.87017	7.86131	7.62788	7.72363	7.83595	6.66998	6.6643	6.63005	5.9014	5.88095	6.05473	7.01241	5.71696	7.04478	6.85446	6.1004	7.661	7.08682	7.47953	6.15095	6.17421	6.14219	6.04843	6.08652
ENSG00000235173.7	HGH1	HGH1 homolog [Source:HGNC Symbol;Acc:HGNC:24161]	101.644	1.25656	0.388185	3.23701	0.00120787	0.0507049	8.09477	8.27815	7.92229	7.74406	8.01561	6.84019	6.99446	6.83641	6.30922	6.21179	6.92986	7.52228	6.07631	6.91868	6.98472	6.35018	7.94856	7.11484	7.60034	6.21648	6.61212	6.14308	6.70812	6.42164
ENSG00000196639.6	HRH1	histamine receptor H1 [Source:HGNC Symbol;Acc:HGNC:5182]	274.546	1.25377	0.366156	3.42415	0.000616716	0.0428956	7.84735	7.50218	7.79085	8.23659	7.12747	7.04897	6.60395	7.13793	6.33075	6.33389	6.51358	7.94755	5.89778	7.04796	6.97982	6.23263	7.96477	7.61302	7.98968	6.41586	6.62893	6.00209	6.74558	6.27918
ENSG00000196155.13	PLEKHG4	pleckstrin homology and RhoGEF domain containing G4 [Source:HGNC Symbol;Acc:HGNC:24501]	50.2643	1.25362	0.356313	3.51831	0.000434306	0.0387561	7.24445	7.05341	7.61727	7.25652	7.06382	6.2416	6.6622	6.38932	6.17159	6.42071	5.95197	6.74843	5.87116	6.43268	6.65445	5.94171	7.01626	6.88399	7.03156	5.87383	6.18056	5.47623	5.85431	5.91013
ENSG00000181982.18	CCDC149	coiled-coil domain containing 149 [Source:HGNC Symbol;Acc:HGNC:25405]	84.0689	1.2535	0.325236	3.85413	0.000116143	0.0239938	7.56807	7.50746	7.20651	7.22259	7.65184	7.29185	7.15289	6.79803	6.36873	6.17429	7.42197	7.09239	5.6746	7.17189	6.18	6.24671	6.73614	7.15721	7.14908	6.29503	6.71776	6.4976	6.18347	6.18782
ENSG00000169994.18	MYO7B	myosin VIIB [Source:HGNC Symbol;Acc:HGNC:7607]	170.611	1.25235	0.433611	2.88818	0.00387479	0.0773983	8.59756	8.745	7.82444	7.77476	8.30537	8.37336	7.49939	7.88649	6.61467	6.50577	8.35913	7.16381	6.70596	7.9025	6.22882	6.33979	7.41681	7.82895	7.63591	6.90153	7.55908	7.39893	7.47654	6.71253
ENSG00000181873.13	IBA57	iron-sulfur cluster assembly factor IBA57 [Source:HGNC Symbol;Acc:HGNC:27302]	74.5931	1.24681	0.307956	4.04867	5.15099e-05	0.0180656	7.34126	7.47756	7.29015	7.62619	7.27881	6.79852	6.97933	6.52131	6.21145	5.987	6.34341	6.43164	5.62907	7.01757	6.41693	5.86634	6.84304	6.78361	7.13893	6.21812	6.41793	5.69686	6.3328	5.72537
ENSG00000274736.5	CCL23	C-C motif chemokine ligand 23 [Source:HGNC Symbol;Acc:HGNC:10622]	530.685	1.23828	0.360657	3.43339	0.000596088	0.0428076	6.80404	6.7357	7.22563	7.23056	6.98282	6.89767	7.33597	6.07894	6.51787	6.16182	7.54074	8.4473	6.27552	7.50158	6.05594	5.91006	6.84523	7.5087	7.33779	7.02973	6.84213	6.44831	5.97662	6.15834
ENSG00000144867.12	SRPRB	SRP receptor subunit beta [Source:HGNC Symbol;Acc:HGNC:24085]	143.635	1.23181	0.387325	3.1803	0.00147121	0.0543806	8.2577	8.25252	8.05956	8.22954	8.34922	6.97118	6.61117	7.04897	7.02867	6.58406	7.75715	7.59352	6.39241	7.00826	7.33433	6.539	8.54194	7.63787	8.1242	6.76005	6.77532	6.67459	6.53578	7.08531
ENSG00000162377.6	COA7	cytochrome c oxidase assembly factor 7 (putative) [Source:HGNC Symbol;Acc:HGNC:25716]	222.604	1.2301	0.406858	3.02342	0.00249938	0.0658911	8.9997	8.79561	8.27081	8.84289	8.86432	7.62555	7.57127	7.61565	6.80982	6.99454	7.57062	7.87088	6.88308	8.0579	7.70126	6.78555	8.5199	8.02113	8.58886	7.46372	7.25374	6.76524	7.2571	7.03368
ENSG00000171115.4	GIMAP8	GTPase, IMAP family member 8 [Source:HGNC Symbol;Acc:HGNC:21792]	369.179	1.2224	0.407721	2.99811	0.00271656	0.0676048	8.47111	8.45637	8.71668	7.8255	8.64834	7.78366	8.39791	8.02103	8.70977	8.33236	7.94482	8.89251	7.44495	9.02762	8.02856	7.49403	8.73362	8.83629	9.10047	7.2913	8.08136	6.71574	8.79285	7.14074
ENSG00000232063.2		novel transcript	56.1021	1.22171	0.391533	3.12032	0.00180655	0.0587168	6.10972	6.75536	6.6146	5.97421	6.10096	7.00131	5.84031	6.89697	6.83164	6.62478	5.66956	6.89547	5.84403	7.39842	5.79697	5.77203	6.89085	6.06297	6.83131	5.82914	6.32209	6.10964	4.58167	5.36923
ENSG00000272908.1		novel transcript	110.5	1.22091	0.305312	3.9989	6.36367e-05	0.0190056	7.2181	7.21867	7.0746	6.819	7.51112	6.98774	7.09757	6.48585	6.07601	6.0059	7.10272	6.26493	5.93723	6.92667	6.1326	6.03741	7.02997	7.39999	6.9765	6.07881	6.57702	6.23293	5.47513	5.95257
ENSG00000168806.8	LCMT2	leucine carboxyl methyltransferase 2 [Source:HGNC Symbol;Acc:HGNC:17558]	86.3413	1.22071	0.35685	3.4208	0.000624383	0.0428956	7.31634	7.33315	7.40806	7.38696	7.35791	6.56402	6.75608	6.75049	6.11535	5.73543	5.89533	6.87371	5.72411	6.97899	6.4348	5.94276	7.06884	7.06409	7.20509	5.74436	6.25339	5.41161	6.71489	5.48111
ENSG00000107672.15	NSMCE4A	NSE4 homolog A, SMC5-SMC6 complex component [Source:HGNC Symbol;Acc:HGNC:25935]	57.7192	1.21993	0.416521	2.92885	0.00340217	0.0734021	6.86576	7.0778	6.43169	5.64244	7.3151	5.81001	5.98682	5.94683	5.4925	5.47264	6.3898	6.64371	5.59213	5.86491	5.57328	5.77816	6.95227	6.54732	6.7569	5.03306	6.02372	5.73299	6.0016	5.98993
ENSG00000180787.6	ZFP3	ZFP3 zinc finger protein [Source:HGNC Symbol;Acc:HGNC:12861]	69.2131	1.21163	0.385652	3.14176	0.00167933	0.0571693	7.16208	6.98964	7.27975	6.82777	7.46624	6.46586	6.53164	6.69633	5.77072	5.53861	5.95144	7.05593	5.6098	6.63087	6.2871	6.16025	7.28488	7.34355	7.30774	5.62061	6.59421	5.95286	6.22232	5.52123
ENSG00000165424.7	ZCCHC24	zinc finger CCHC-type containing 24 [Source:HGNC Symbol;Acc:HGNC:26911]	164.943	1.21024	0.395982	3.05629	0.00224096	0.0636769	8.29162	9.15416	7.44199	7.2128	8.74385	7.45272	7.19341	7.5524	6.76215	6.69731	8.29836	7.93536	6.70903	8.16632	6.7899	7.13756	8.00302	7.64639	7.71337	6.23581	7.26252	6.60813	7.44502	6.64859
ENSG00000125740.14	FOSB	FosB proto-oncogene, AP-1 transcription factor subunit [Source:HGNC Symbol;Acc:HGNC:3797]	253.487	1.20867	0.441961	2.7348	0.00624182	0.0918459	9.63162	9.56687	8.24811	8.30992	9.1407	7.95794	7.79666	6.94754	6.94098	7.89377	8.76011	7.82286	7.60716	7.82101	7.75252	7.83201	9.35375	9.21237	8.52617	7.3231	7.37927	7.35125	6.79927	8.2258
ENSG00000171860.5	C3AR1	complement C3a receptor 1 [Source:HGNC Symbol;Acc:HGNC:1319]	4127.85	1.19528	0.431243	2.77171	0.00557625	0.0875854	11.6782	11.3934	11.4579	11.1285	11.7605	10.3733	9.85793	10.9341	10.285	9.70254	10.1673	11.0851	9.53291	11.5006	10.1993	9.43329	11.3601	10.8487	11.4786	9.20562	10.6035	9.82534	11.3054	8.78347
ENSG00000187554.14	TLR5	toll like receptor 5 [Source:HGNC Symbol;Acc:HGNC:11851]	76.8936	1.19198	0.384335	3.1014	0.00192605	0.0609978	7.48788	7.66032	7.32742	6.85553	7.89032	7.00861	7.46788	7.00886	6.27072	5.89205	6.68624	6.91239	5.82988	7.28242	6.16216	6.27046	7.23824	7.58663	7.46686	6.02929	6.88088	6.08526	7.44296	6.0313
ENSG00000184164.14	CRELD2	cysteine rich with EGF like domains 2 [Source:HGNC Symbol;Acc:HGNC:28150]	185.543	1.19068	0.336242	3.54114	0.000398406	0.0375764	8.49143	8.60482	8.07866	8.91471	8.15692	7.58086	7.18081	7.29983	8.58026	6.76564	8.61036	7.75718	6.92638	7.44025	7.27174	6.75885	8.1849	7.67276	7.74793	7.61803	6.74917	6.96847	6.47763	7.48798
ENSG00000272419.6	LINC01145	long intergenic non-protein coding RNA 1145 [Source:HGNC Symbol;Acc:HGNC:49462]	50.4546	1.18016	0.273225	4.31938	1.56467e-05	0.0131093	6.5768	6.90618	6.55057	6.05576	6.65826	6.48915	6.7848	6.50849	5.87205	5.69867	5.92134	6.16254	5.59317	6.6814	5.82647	5.57815	6.40094	6.26389	6.48095	5.28671	5.98528	5.72039	5.83962	5.26126
ENSG00000149428.19	HYOU1	hypoxia up-regulated 1 [Source:HGNC Symbol;Acc:HGNC:16931]	1085.37	1.17926	0.382171	3.08569	0.00203081	0.0622493	10.6509	10.7638	10.3029	10.9736	9.97332	9.69022	9.13368	9.25656	11.5204	8.89678	11.1979	9.80896	9.09446	9.77177	9.59021	8.34134	10.2167	9.70356	9.82763	9.36915	8.64174	9.34038	9.27465	9.81725
ENSG00000115107.20	STEAP3	STEAP3 metalloreductase [Source:HGNC Symbol;Acc:HGNC:24592]	664.475	1.1731	0.357646	3.28005	0.0010379	0.0496357	9.80013	9.92797	9.59846	9.96848	9.46845	8.73749	8.5974	8.55627	8.34542	8.16793	9.53558	9.45105	7.93311	8.66248	8.84628	7.90276	9.9056	8.93759	9.39174	7.94902	8.15677	8.14392	8.52852	8.30063
ENSG00000249437.7	NAIP	NLR family apoptosis inhibitory protein [Source:HGNC Symbol;Acc:HGNC:7634]	135.467	1.16319	0.423589	2.74604	0.00603195	0.0904252	7.91013	8.32692	8.05223	7.08508	8.54962	7.76683	7.14383	7.3744	6.66935	6.99926	6.41631	7.74598	6.26695	7.37643	7.22941	6.66284	8.1882	7.93833	8.18187	6.14987	7.39026	6.54798	7.39095	6.2496
ENSG00000183935.5	HTR7P1	5-hydroxytryptamine receptor 7 pseudogene 1 [Source:HGNC Symbol;Acc:HGNC:30411]	79.3218	1.15293	0.232537	4.95805	7.12055e-07	0.0024977	6.74272	6.89703	6.96901	6.6569	6.89744	6.55984	6.52552	7.07319	6.08288	6.32782	6.10263	6.63386	5.79175	6.80843	6.29088	5.94881	7.04879	7.13476	6.93862	5.5679	6.12668	5.85251	5.82738	5.80082
ENSG00000162881.6	OXER1	oxoeicosanoid receptor 1 [Source:HGNC Symbol;Acc:HGNC:24884]	55.447	1.15252	0.335582	3.43439	0.000593891	0.0428076	6.5765	5.85184	7.08203	6.5959	5.82287	6.12998	6.22292	6.68779	7.07289	6.63156	6.60015	6.95559	5.96346	6.49243	6.23976	5.43264	6.7388	6.2722	6.69713	5.61146	5.54594	5.15494	6.10968	6.04141
ENSG00000111252.10	SH2B3	SH2B adaptor protein 3 [Source:HGNC Symbol;Acc:HGNC:29605]	2322.03	1.15018	0.258357	4.45189	8.5117e-06	0.00910648	11.8561	11.7508	11.5628	12.091	11.8367	10.9295	11.2445	11.166	10.6319	10.2773	11.0754	11.449	10.1314	11.5546	10.8962	10.0654	11.6832	11.3664	11.7016	10.0608	10.4084	9.94708	10.8371	10.4339
ENSG00000105499.14	PLA2G4C	phospholipase A2 group IVC [Source:HGNC Symbol;Acc:HGNC:9037]	927.241	1.14775	0.366662	3.13025	0.00174657	0.05789	8.79497	9.06312	9.50735	9.78049	8.66132	10.0852	9.63229	9.9502	10.8371	10.0065	10.6928	10.0124	8.58722	10.2409	9.56785	8.81232	9.64267	9.94666	9.47342	9.07564	8.80393	8.54929	9.57188	8.73995
ENSG00000189337.17	KAZN	kazrin, periplakin interacting protein [Source:HGNC Symbol;Acc:HGNC:29173]	83.5567	1.14337	0.328116	3.48466	0.000492761	0.0395884	7.5625	7.96946	7.70451	7.47335	7.38517	7.42767	7.6247	7.29115	6.63784	6.16273	6.41461	6.42251	6.72412	7.31331	6.32572	6.66585	7.68268	7.33791	7.3312	5.93474	6.70486	5.93301	6.30307	6.14311
ENSG00000132386.11	SERPINF1	serpin family F member 1 [Source:HGNC Symbol;Acc:HGNC:8824]	59.0501	1.141	0.273646	4.16963	3.05099e-05	0.0155523	6.00739	6.34733	6.32768	6.13739	6.03651	6.32257	6.64746	6.55073	7.23843	6.59734	6.67103	6.95337	5.8214	6.65005	5.81007	5.93612	6.89824	6.6439	6.46741	5.89844	5.91475	5.63321	5.6275	5.8494
ENSG00000145050.18	MANF	mesencephalic astrocyte derived neurotrophic factor [Source:HGNC Symbol;Acc:HGNC:15461]	300.806	1.14039	0.390629	2.91936	0.00350748	0.0745019	8.70933	8.67182	8.69445	9.23116	8.3646	8.35132	7.49341	7.30662	9.70018	7.54314	9.2366	8.30404	7.25568	7.70272	8	7.23052	8.56755	8.52665	8.63136	8.19922	7.3349	7.40367	7.4392	8.23458
ENSG00000078237.7	TIGAR	TP53 induced glycolysis regulatory phosphatase [Source:HGNC Symbol;Acc:HGNC:1185]	203.561	1.13927	0.343535	3.31633	0.000912079	0.0484333	8.39197	7.7096	8.44367	9.0317	8.03071	7.57769	7.10575	7.45891	7.34998	7.2483	7.47822	8.22579	6.8337	7.63699	7.83137	6.89482	8.50777	7.95098	8.48636	7.35783	6.69324	6.45907	6.47961	7.42633
ENSG00000161911.11	TREML1	triggering receptor expressed on myeloid cells like 1 [Source:HGNC Symbol;Acc:HGNC:20434]	77.854	1.13707	0.347097	3.27594	0.00105312	0.0496357	7.57761	7.50564	7.90496	8.09319	7.24855	6.97714	6.20108	6.99544	7.18968	6.38416	6.58624	7.03362	6.05818	6.70132	7.17101	6.09162	7.14401	7.48912	7.39188	6.71878	6.53951	5.7738	5.62518	6.05316
ENSG00000155850.7	SLC26A2	solute carrier family 26 member 2 [Source:HGNC Symbol;Acc:HGNC:10994]	243.245	1.13543	0.357138	3.17926	0.00147651	0.0544385	8.304	7.92956	8.26635	7.96562	8.53374	7.3179	7.55082	7.99993	6.82454	6.81154	7.3972	7.77491	6.59667	7.64405	7.38837	7.1628	8.3155	8.27227	8.21022	6.55704	7.26705	6.15287	7.64253	6.53646
ENSG00000122861.16	PLAU	plasminogen activator, urokinase [Source:HGNC Symbol;Acc:HGNC:9052]	947.68	1.13472	0.371161	3.05722	0.00223398	0.0636769	9.91257	10.4347	9.0387	8.5911	10.2881	8.7098	8.84386	9.09069	8.3195	8.7619	10.0863	9.82581	8.5127	8.99238	8.26261	8.34634	9.75145	9.44215	9.43573	7.98531	8.62907	8.12583	9.39859	8.65051
ENSG00000111110.12	PPM1H	protein phosphatase, Mg2+/Mn2+ dependent 1H [Source:HGNC Symbol;Acc:HGNC:18583]	84.5366	1.12923	0.356584	3.16679	0.00154133	0.0553103	6.99597	7.44003	6.38885	6.37797	7.52055	5.99355	6.27798	6.23876	6.39482	5.99021	6.82383	6.86293	5.92216	6.84051	6.10844	5.5642	6.89998	7.11559	6.90155	5.66178	6.08084	5.70331	6.92875	6.19374
ENSG00000249992.2	TMEM158	transmembrane protein 158 (gene/pseudogene) [Source:HGNC Symbol;Acc:HGNC:30293]	61.1459	1.12294	0.404679	2.7749	0.00552193	0.0874207	6.28866	6.24814	5.84882	6.11769	6.49574	5.87618	5.82812	5.94055	5.14865	4.94954	6.27424	5.13975	5.2501	5.48718	5.06968	4.81986	5.87814	5.63152	5.6976	4.96574	5.36785	5.54916	5.35141	5.01158
ENSG00000146733.14	PSPH	phosphoserine phosphatase [Source:HGNC Symbol;Acc:HGNC:9577]	206.349	1.1149	0.369489	3.0174	0.00254956	0.0662478	8.92	8.76169	9.01119	8.79279	8.62217	7.52679	7.11263	7.61729	7.02728	7.23268	7.13244	8.27034	6.88777	7.7546	7.87174	7.22894	8.92363	7.80022	8.66937	7.10226	7.63945	6.98068	7.3646	6.84025
ENSG00000231365.6	WARS2-AS1	WARS2 antisense RNA 1 [Source:HGNC Symbol;Acc:HGNC:40612]	54.4873	1.10903	0.261874	4.23498	2.28569e-05	0.0155523	6.39956	6.87764	6.63018	6.89511	6.77701	6.54562	6.64534	6.4316	6.09483	5.87571	5.85618	6.42038	5.63051	6.85444	5.93662	5.91568	6.23409	6.80298	6.68522	6.06158	6.07517	5.39816	5.75221	5.44764
ENSG00000152315.5	KCNK13	potassium two pore domain channel subfamily K member 13 [Source:HGNC Symbol;Acc:HGNC:6275]	193.197	1.09355	0.407745	2.68194	0.00731957	0.0976872	7.6638	7.9853	7.78995	8.29362	8.56149	6.74118	6.83327	7.24696	6.84851	7.29377	6.22682	8.39335	6.52442	7.22275	7.65013	6.89062	8.57458	7.46428	8.14507	6.49206	6.39932	6.51486	6.60453	7.03479
ENSG00000138074.15	SLC5A6	solute carrier family 5 member 6 [Source:HGNC Symbol;Acc:HGNC:11041]	355.536	1.09267	0.263185	4.15171	3.3e-05	0.0155523	9.20384	9.01405	9.04995	9.419	9.10133	8.25289	8.34604	8.18182	8.055	7.89757	8.49247	8.60034	7.72877	8.82044	8.24414	7.5875	9.17227	8.70195	8.97438	7.8914	7.75629	7.42256	7.79991	7.96137
ENSG00000175283.7	DOLK	dolichol kinase [Source:HGNC Symbol;Acc:HGNC:23406]	191.303	1.09051	0.335993	3.24564	0.00117185	0.0503079	8.5607	8.39013	8.27667	8.48054	8.40718	7.40058	7.51539	7.30853	6.81701	6.71807	6.80546	7.80354	6.73916	7.92511	7.42175	6.62596	8.27428	7.862	8.19938	6.98291	7.07789	6.62785	7.34366	6.75653
ENSG00000151835.16	SACS	sacsin molecular chaperone [Source:HGNC Symbol;Acc:HGNC:10519]	128.662	1.08844	0.353909	3.07549	0.0021016	0.062909	7.78874	7.91367	6.97484	6.96882	8.15745	6.76652	7.13982	7.70174	6.461	6.14466	6.68261	7.09077	6.35495	7.20493	6.42254	6.85098	7.67494	7.71599	7.58852	6.08087	7.0731	5.86333	6.98831	6.1632
ENSG00000179051.14	RCC2	regulator of chromosome condensation 2 [Source:HGNC Symbol;Acc:HGNC:30297]	1481.32	1.08502	0.346375	3.13249	0.00173328	0.0577503	11.5526	11.6689	11.2101	11.2649	11.5073	10.0303	10.0141	10.2696	9.71032	9.49618	10.6152	10.8307	9.6079	10.352	10.3226	9.7476	11.2536	10.7118	11.1267	9.69675	10.1445	9.24281	10.1996	9.6144
ENSG00000130347.13	RTN4IP1	reticulon 4 interacting protein 1 [Source:HGNC Symbol;Acc:HGNC:18647]	78.3868	1.07669	0.338504	3.18073	0.00146902	0.0543806	7.06655	6.98877	6.86951	6.96115	7.05888	6.15453	6.00667	6.27647	5.6359	5.88063	6.13821	6.60677	5.58136	6.4387	6.31314	5.91654	7.05945	6.61922	7.00201	5.84205	6.01415	5.38881	5.93958	5.67924
ENSG00000103047.8	TANGO6	transport and golgi organization 6 homolog [Source:HGNC Symbol;Acc:HGNC:25749]	199.466	1.0728	0.291637	3.67856	0.000234557	0.0310602	8.52652	8.68965	8.00725	7.97809	8.6184	7.41071	7.47523	7.86751	7.07833	6.80248	7.65636	8.20138	6.93437	7.95517	7.32801	7.1171	8.47565	8.14056	8.26719	7.07724	7.69277	7.00139	7.02754	6.79573
ENSG00000112118.20	MCM3	minichromosome maintenance complex component 3 [Source:HGNC Symbol;Acc:HGNC:6945]	231.904	1.06492	0.346405	3.07419	0.00211073	0.062909	9.14345	9.23667	8.97052	8.12488	9.19671	7.59089	7.58932	7.57722	7.40342	7.58281	8.30821	8.78154	7.29793	7.95784	8.01195	7.2148	8.87108	8.02209	8.82835	7.09518	7.76225	7.64163	7.63641	7.53474
ENSG00000095585.16	BLNK	B cell linker [Source:HGNC Symbol;Acc:HGNC:14211]	162.065	1.06313	0.390676	2.72125	0.00650355	0.093055	8.31745	8.07195	7.7238	8.44545	8.25827	7.60325	7.83952	7.44855	7.27535	6.32118	7.44609	7.25129	6.48968	8.3921	6.89308	6.7765	7.4626	7.47089	7.90695	7.25376	7.21001	7.21188	6.84692	6.61494
ENSG00000175792.12	RUVBL1	RuvB like AAA ATPase 1 [Source:HGNC Symbol;Acc:HGNC:10474]	132.616	1.06302	0.313969	3.38575	0.000709853	0.043499	7.94332	8.02549	7.55697	7.67738	7.90469	7.0483	7.09831	6.86723	6.63493	6.73729	7.3139	7.32403	6.51162	7.18527	6.90025	6.52523	8.01075	7.60641	7.80537	6.61865	6.74701	6.59146	6.61837	6.71959
ENSG00000177225.17	GATD1	glutamine amidotransferase like class 1 domain containing 1 [Source:HGNC Symbol;Acc:HGNC:26616]	325.878	1.04587	0.284509	3.67608	0.00023685	0.0310602	9.55817	9.4404	9.30237	9.43857	9.2247	8.84454	8.73882	8.64515	7.88272	7.58364	8.01072	8.83622	7.41273	9.08523	8.47576	7.83139	9.0859	8.64702	9.14821	8.05444	8.21559	7.97454	7.64385	7.71082
ENSG00000155254.13	MARVELD1	MARVEL domain containing 1 [Source:HGNC Symbol;Acc:HGNC:28674]	382.173	1.04587	0.266097	3.93039	8.48094e-05	0.021987	9.41108	9.35322	9.55243	8.76797	9.57638	8.9846	9.18932	8.95171	8.25905	8.27103	8.5391	9.50796	8.30289	8.84375	8.4908	8.32731	9.25359	9.64131	9.45494	8.40539	8.72716	8.04497	7.54606	8.17821
ENSG00000168061.15	SAC3D1	SAC3 domain containing 1 [Source:HGNC Symbol;Acc:HGNC:30179]	51.8791	1.03787	0.303505	3.41963	0.000627065	0.0428956	7.10472	7.37847	6.51299	6.77693	6.90785	6.43719	6.57864	6.55249	6.18982	5.85832	6.44324	6.30633	5.73402	6.44216	6.02867	5.86255	6.60336	6.38156	6.38352	5.41256	6.07464	5.68272	6.39076	5.70353
ENSG00000272839.1		novel transcript, antisense to PTPRN2	98.6757	1.03535	0.350853	2.95095	0.00316801	0.0716294	8.00113	7.70162	7.9965	8.12151	7.92282	7.68141	7.10902	6.91907	6.35919	6.97569	6.81111	7.53741	6.54435	7.49207	7.13006	6.60738	7.37541	7.2826	7.82865	6.99952	7.33395	6.11389	6.72244	6.37623
ENSG00000204104.12	TRAF3IP1	TRAF3 interacting protein 1 [Source:HGNC Symbol;Acc:HGNC:17861]	71.938	1.03506	0.382578	2.70549	0.0068203	0.0955608	7.11673	7.46994	6.91864	6.18783	7.43681	6.4129	6.4828	6.51477	5.8846	5.64006	6.94996	7.37252	5.55261	6.32071	6.34756	6.10665	7.60444	7.09712	7.10547	5.82977	6.39362	6.38391	5.96978	6.3148
ENSG00000196810.5	CTBP1-DT	CTBP1 divergent transcript [Source:HGNC Symbol;Acc:HGNC:28307]	90.6214	1.03393	0.343653	3.00864	0.00262417	0.0670358	7.27552	7.57384	7.60874	7.32634	7.54144	6.92494	6.97634	6.79784	6.32636	6.45677	6.31859	7.06613	6.00296	6.85805	7.04029	6.63749	7.56213	7.89813	7.52658	6.05389	6.82158	5.85768	6.27505	5.90843
ENSG00000100413.17	POLR3H	RNA polymerase III subunit H [Source:HGNC Symbol;Acc:HGNC:30349]	247.88	1.03244	0.293405	3.51881	0.00043349	0.0387561	9.11681	9.17533	8.95601	9.08731	8.83517	8.4383	8.33341	8.28957	7.64149	7.48888	7.84845	8.51602	7.21703	8.48102	8.24946	7.39399	8.73923	8.20476	8.7633	7.55088	7.70921	7.39831	7.82557	7.31469
ENSG00000212719.13	LINC02693	long intergenic non-protein coding RNA 2693 [Source:HGNC Symbol;Acc:HGNC:27904]	91.3336	1.0242	0.368325	2.78068	0.00542445	0.0870988	6.84329	7.58393	7.09403	7.66628	7.62292	6.65474	6.61588	6.58084	6.1711	6.36302	6.45191	7.24697	5.92138	6.5387	6.46354	6.29265	6.55869	6.61556	7.45589	6.31415	6.37252	5.66331	6.81007	5.84063
ENSG00000155393.13	HEATR3	HEAT repeat containing 3 [Source:HGNC Symbol;Acc:HGNC:26087]	347.923	1.02356	0.37193	2.75201	0.005923	0.0897736	9.27737	8.73281	9.29377	8.94232	9.18231	8.07761	7.92632	8.0696	7.3375	7.58298	7.50685	8.62536	7.32034	8.3373	8.43465	7.49993	8.84428	8.72956	9.06935	7.51041	7.64677	7.3404	7.73669	7.65692
ENSG00000106012.18	IQCE	IQ motif containing E [Source:HGNC Symbol;Acc:HGNC:29171]	338.966	1.02309	0.261312	3.9152	9.03301e-05	0.021987	9.20916	9.4442	9.27119	9.1184	9.17768	8.58414	8.69106	8.52863	7.79225	7.62841	8.13891	9.1062	7.60396	8.61096	8.4526	7.77555	8.84865	8.60956	8.91778	7.84617	8.15574	7.52861	7.6649	7.73047
ENSG00000198954.8	KIF1BP	KIF1 binding protein [Source:HGNC Symbol;Acc:HGNC:23419]	205.179	1.02108	0.337988	3.02105	0.00251904	0.0661305	8.04284	7.94416	7.72842	7.15239	8.06694	6.79356	7.15065	7.14751	6.68247	6.50917	7.02237	7.88979	6.44442	7.00652	7.21848	6.69097	8.20512	7.90208	7.95313	6.26894	7.06349	6.32885	7.03069	6.64976
ENSG00000146826.17	MAP11	microtubule associated protein 11 [Source:HGNC Symbol;Acc:HGNC:25604]	331.105	1.01403	0.339619	2.98579	0.0028285	0.068163	8.97904	9.07502	8.91622	9.48504	8.59129	8.24755	8.17025	7.80776	7.72168	7.36522	8.60513	8.16885	7.47351	8.75681	8.36596	7.50617	8.92331	8.3578	8.50929	7.78713	7.35259	7.35574	7.18171	8.04393
ENSG00000105963.15	ADAP1	ArfGAP with dual PH domains 1 [Source:HGNC Symbol;Acc:HGNC:16486]	71.0678	1.01348	0.351488	2.88339	0.00393414	0.078009	7.17983	7.56881	7.00954	6.76344	6.99854	6.78941	7.33354	6.88893	5.96814	5.95761	6.95654	6.34365	6.14272	6.80625	6.07482	6.01028	6.78761	6.33728	6.05522	5.5229	5.68239	5.91076	6.22382	6.63255
ENSG00000173905.9	GOLIM4	golgi integral membrane protein 4 [Source:HGNC Symbol;Acc:HGNC:15448]	487.382	1.00574	0.340074	2.95742	0.00310221	0.071133	9.79452	9.86888	9.45618	9.68699	9.78356	8.22236	8.2888	8.59556	8.14979	7.89242	8.90324	9.00853	7.99553	8.60374	8.80083	8.30579	9.74555	9.19015	9.3767	8.05585	8.31835	7.48073	8.46283	8.29534
ENSG00000223768.2	LINC00205	long intergenic non-protein coding RNA 205 [Source:HGNC Symbol;Acc:HGNC:16420]	133.06	1.00313	0.319203	3.14261	0.00167448	0.0571331	7.81233	8.00072	7.68901	7.60559	7.46335	7.63831	7.72159	7.06623	6.50075	6.57418	6.68396	7.46022	6.43475	7.80346	7.20666	6.5974	7.85508	8.02817	7.99023	6.84649	7.32158	6.65718	6.32554	6.06952
ENSG00000071246.11	VASH1	vasohibin 1 [Source:HGNC Symbol;Acc:HGNC:19964]	1189.53	1.00103	0.303375	3.29963	0.000968119	0.0488698	11.021	11.5373	11.3379	10.7384	11.2078	10.0578	9.74704	9.99854	9.56995	9.99259	9.92525	11.1964	9.57195	10.3793	10.2327	9.7529	11.0662	10.3229	10.989	9.45402	10.1468	9.34228	9.93282	9.44453
ENSG00000100403.12	ZC3H7B	zinc finger CCCH-type containing 7B [Source:HGNC Symbol;Acc:HGNC:30869]	821.104	1.00065	0.258923	3.86465	0.000111248	0.02363	10.568	10.7032	10.3519	10.5296	10.3338	9.87973	9.86106	9.65664	9.22912	9.12356	9.24303	9.95605	8.82075	9.94943	9.509	8.90846	10.3292	9.79491	10.2957	9.04486	9.35889	8.991	9.32813	8.7479
ENSG00000172244.9	C5orf34	chromosome 5 open reading frame 34 [Source:HGNC Symbol;Acc:HGNC:24738]	63.2645	-1.00595	0.37246	-2.70082	0.00691698	0.0959659	5.63383	5.29373	5.74006	5.62491	5.43854	5.468	5.9508	6.18674	6.54387	7.08618	6.2868	5.67564	6.9268	5.91319	6.42809	7.08615	6.19347	5.96335	5.60051	6.54311	6.29156	6.75695	6.33238	6.84892
ENSG00000216863.10	LY86-AS1	LY86 antisense RNA 1 [Source:HGNC Symbol;Acc:HGNC:26593]	52.0269	-1.01796	0.363173	-2.80297	0.00506343	0.0850351	5.52321	5.52258	5.62643	5.58615	5.72494	6.02622	6.34377	6.33471	6.00007	7.10607	5.9458	6.05053	6.40874	6.3781	6.85112	7.08056	6.00584	5.82693	5.98069	7.06213	6.14533	6.63091	6.22005	6.86645
ENSG00000074410.14	CA12	carbonic anhydrase 12 [Source:HGNC Symbol;Acc:HGNC:1371]	10157.5	-1.01974	0.328728	-3.10209	0.0019216	0.0609978	9.8416	9.81891	10.5471	10.5512	9.59454	10.9319	11.0776	10.4568	10.2065	10.8682	11.0392	11.7628	10.9531	10.5715	11.5388	11.0562	10.6275	10.244	10.6618	11.6338	11.2561	12.4932	10.4787	11.3874
ENSG00000006652.14	IFRD1	interferon related developmental regulator 1 [Source:HGNC Symbol;Acc:HGNC:5456]	966.724	-1.01985	0.308857	-3.302	0.000959965	0.0488698	8.97655	8.60479	8.95319	8.95481	8.57404	9.69127	9.88348	9.5004	10.3357	10.2239	9.61252	8.76346	10.7089	9.18902	9.93831	10.6991	9.23704	9.74123	8.83407	10.3515	9.83015	10.444	9.88295	10.4382
ENSG00000286555.1		novel transcript, antisense to ARAP1	376.616	-1.02093	0.329745	-3.09611	0.00196076	0.061201	7.47592	7.78508	7.54616	7.5265	7.87685	8.17913	8.2601	8.38825	8.60425	8.84838	9.12016	8.3372	9.32367	8.21612	8.40957	8.56947	7.94545	8.09748	7.68738	9.06931	9.07441	9.66114	8.16472	8.89574
ENSG00000131791.8	PRKAB2	protein kinase AMP-activated non-catalytic subunit beta 2 [Source:HGNC Symbol;Acc:HGNC:9379]	343.179	-1.02382	0.258238	-3.96465	7.3505e-05	0.0201551	7.89783	8.13919	7.66756	7.24165	8.45582	7.9946	8.27931	8.16491	8.38478	8.21122	8.06711	8.56783	9.11512	7.67523	8.32201	9.34397	8.51306	8.41137	8.02037	8.65477	9.05314	9.19415	9.22181	8.9685
ENSG00000013441.16	CLK1	CDC like kinase 1 [Source:HGNC Symbol;Acc:HGNC:2068]	1590.61	-1.03231	0.316048	-3.2663	0.00108962	0.0496357	9.52914	9.3869	9.3907	9.39453	9.65652	10.1399	9.90377	9.92697	10.8092	10.9749	10.9679	9.74764	11.1206	9.73217	10.7379	11.027	9.95953	10.2134	9.55936	11.1246	10.6216	11.4112	10.0563	11.6156
ENSG00000164104.12	HMGB2	high mobility group box 2 [Source:HGNC Symbol;Acc:HGNC:5000]	1137.25	-1.03798	0.389449	-2.66525	0.00769303	0.0991839	9.41365	9.89467	9.08985	8.62301	10.0277	9.97625	9.95555	9.88243	10.5263	10.7823	10.4919	9.61211	11.1388	9.69319	9.84794	10.3219	9.25392	9.62113	9.02342	10.762	10.4066	11.2224	10.4575	11.1235
ENSG00000253522.6	MIR3142HG	MIR3142 host gene [Source:HGNC Symbol;Acc:HGNC:51944]	571.358	-1.04125	0.290135	-3.58885	0.000332141	0.0371673	7.78889	7.00849	7.78019	7.87727	7.53575	8.01362	8.56003	8.12881	8.53461	8.95363	8.10558	8.19413	9.20979	8.14464	8.50372	9.35799	8.13839	8.14501	7.856	9.11725	8.88348	9.28795	8.12626	8.74888
ENSG00000279159.1		novel transcript, antisense to MTMR3	187.917	-1.06188	0.264248	-4.01848	5.85755e-05	0.0187953	7.01725	7.19999	6.96779	7.01147	7.16243	7.35994	6.8562	7.26523	7.53677	7.76336	8.04747	7.10594	8.24286	7.00583	7.52875	7.88512	7.0273	7.08421	6.92156	8.26581	8.01067	8.6118	7.47394	8.40118
ENSG00000245148.2	ARAP1-AS2	ARAP1 antisense RNA 2 [Source:HGNC Symbol;Acc:HGNC:39994]	73.2433	-1.06253	0.390955	-2.71779	0.00657194	0.0938556	5.9204	5.94204	5.70466	5.79411	5.8785	6.24039	6.10187	5.86016	6.77627	6.25974	7.17624	5.86194	7.12348	6.04497	6.3408	6.10908	5.92707	6.302	5.60474	6.78744	6.34713	7.71382	5.93191	7.26353
ENSG00000136231.14	IGF2BP3	insulin like growth factor 2 mRNA binding protein 3 [Source:HGNC Symbol;Acc:HGNC:28868]	205.991	-1.07579	0.333941	-3.2215	0.00127523	0.0516982	5.84897	6.00868	6.31111	6.10557	5.82033	6.68021	6.97772	7.03187	7.47795	7.54315	6.95135	6.79813	8.09626	6.76468	7.0309	7.87298	6.78311	6.84706	6.59814	7.7368	7.47918	7.66694	7.16672	7.33613
ENSG00000263069.6	RNF213-AS1	RNF213 antisense RNA 1 [Source:HGNC Symbol;Acc:HGNC:54402]	123.928	-1.08796	0.404594	-2.68902	0.00716629	0.0972355	6.49286	6.44169	5.55282	6.1954	5.77543	6.45929	5.68049	6.6053	7.16935	6.90782	7.38755	5.70913	7.38643	6.46832	6.69147	6.78158	5.80712	5.28062	5.67673	7.10484	6.65382	7.65937	6.73068	7.37995
ENSG00000203804.4	ADAMTSL4-AS1	ADAMTSL4 antisense RNA 1 [Source:HGNC Symbol;Acc:HGNC:32041]	58.7323	-1.10917	0.373212	-2.97197	0.002959	0.0688195	5.33702	5.57913	5.36286	5.47949	5.12784	6.22053	6.25563	5.92278	6.45645	6.46977	6.07343	5.28902	6.84065	5.79724	6.00123	6.27711	5.09772	5.56532	5.18606	6.5955	6.14994	6.97642	6.76154	6.89485
ENSG00000231721.7	LINC-PINT	long intergenic non-protein coding RNA, p53 induced transcript [Source:HGNC Symbol;Acc:HGNC:26885]	56.0306	-1.11188	0.384665	-2.89051	0.00384612	0.0772348	5.32686	5.23759	5.26371	5.56894	5.2893	6.13943	5.69819	6.09772	6.25814	6.67915	6.588	4.99307	6.79974	5.80665	6.6791	6.6264	5.4936	5.8687	5.21109	6.14951	6.00625	6.64032	6.05643	7.01482
ENSG00000150347.16	ARID5B	AT-rich interaction domain 5B [Source:HGNC Symbol;Acc:HGNC:17362]	861.112	-1.12191	0.316047	-3.54983	0.000385486	0.0372183	7.34852	7.24773	7.76127	7.25312	7.59193	8.68673	8.81034	8.33011	8.93899	9.14439	7.96575	8.79467	9.50447	7.86418	8.57561	9.29894	8.23529	8.21354	8.42524	9.18144	9.12584	9.86912	9.31806	9.23202
ENSG00000076554.15	TPD52	tumor protein D52 [Source:HGNC Symbol;Acc:HGNC:12005]	51.7618	-1.12935	0.408959	-2.76153	0.00575305	0.0884421	5.1321	4.72196	4.99181	5.18811	4.84164	5.6021	5.50736	4.81889	6.06385	5.96697	5.99289	5.02337	6.29858	4.78525	5.80602	6.02071	5.63649	5.53583	5.36228	6.42358	5.58127	6.71783	5.22571	6.64929
ENSG00000042980.13	ADAM28	ADAM metallopeptidase domain 28 [Source:HGNC Symbol;Acc:HGNC:206]	1792.51	-1.14025	0.349495	-3.26256	0.00110412	0.0496357	10.1335	9.25643	10.1733	10.2725	8.8376	10.2106	8.94553	9.36641	10.8757	11.0665	9.76774	10.4199	10.8819	9.59014	11.7989	11.3377	10.3273	10.6661	10.0376	11.5805	10.5414	11.3554	10.0189	11.0312
ENSG00000091129.20	NRCAM	neuronal cell adhesion molecule [Source:HGNC Symbol;Acc:HGNC:7994]	52.796	-1.21111	0.416775	-2.9059	0.003662	0.0753471	5.39277	4.82447	5.86314	5.09994	5.05854	5.5266	5.32447	5.96485	6.23236	6.28514	5.27621	5.56009	6.73147	5.75928	6.24244	6.77183	5.29688	5.35391	5.58932	6.11994	6.22457	6.21012	5.41686	6.12704
ENSG00000129116.19	PALLD	palladin, cytoskeletal associated protein [Source:HGNC Symbol;Acc:HGNC:17068]	981.371	-1.25209	0.440936	-2.83961	0.00451687	0.0812656	9.11237	8.16698	9.34526	10.1619	7.91974	8.70362	7.97361	8.62566	9.75144	9.93962	8.30421	9.9055	10.1181	9.04432	11.2024	10.2656	8.96078	8.85799	9.54045	11.0461	9.52755	9.03809	9.06487	10.0295
ENSG00000170873.18	MTSS1	MTSS I-BAR domain containing 1 [Source:HGNC Symbol;Acc:HGNC:20443]	165.069	-1.27334	0.442001	-2.88085	0.00396605	0.0783906	6.11279	5.86127	6.77875	6.18173	5.84169	7.19587	7.059	7.18032	7.90322	7.81272	7.46345	6.98441	7.83767	6.72325	7.95569	7.93074	6.58419	6.72301	5.98144	8.03818	7.51545	8.48593	7.71749	8.22571
ENSG00000072694.20	FCGR2B	Fc fragment of IgG receptor IIb [Source:HGNC Symbol;Acc:HGNC:3618]	4327.5	-1.38439	0.461076	-3.00252	0.00267756	0.0674129	11.4369	10.3031	11.6299	10.6958	9.62941	10.4646	10.1026	8.87585	10.376	12.2241	10.9881	11.3953	11.6326	9.85047	12.9103	13.079	12.4402	11.7598	11.0024	12.3965	12.1907	12.0556	11.3698	11.8405
ENSG00000152580.8	IGSF10	immunoglobulin superfamily member 10 [Source:HGNC Symbol;Acc:HGNC:26384]	314.32	-1.453	0.48611	-2.98904	0.00279852	0.0678418	7.62503	7.43799	7.43956	7.16251	6.94027	8.22473	8.49865	6.9198	8.8378	9.43221	7.58641	8.26878	9.9231	8.62513	9.31659	9.79493	8.34439	7.74193	7.56699	9.81726	8.66294	9.14061	8.11218	9.42332
ENSG00000138623.10	SEMA7A	semaphorin 7A (John Milton Hagen blood group) [Source:HGNC Symbol;Acc:HGNC:10741]	1207.33	-1.45761	0.500994	-2.90944	0.00362078	0.0751915	9.01626	8.79799	10.2739	9.09865	7.93172	10.1345	9.78218	9.30323	10.7349	11.8949	9.36375	10.3883	11.7483	10.0002	11.164	11.2454	10.3013	9.28785	9.3785	11.3829	10.315	12.079	10.2595	11.7682
ENSG00000279744.1		TEC	89.6614	-1.5109	0.446823	-3.38143	0.00072109	0.0436738	5.58016	5.75041	5.85985	5.55767	5.70162	6.53139	5.81015	6.29164	7.25155	7.19707	7.19991	5.74783	7.72908	5.76717	6.64396	7.20401	5.24014	5.73873	5.35605	7.58755	7.14398	7.82023	6.75309	7.20191
ENSG00000162437.14	RAVER2	ribonucleoprotein, PTB binding 2 [Source:HGNC Symbol;Acc:HGNC:25577]	58.5071	-1.68708	0.448301	-3.76329	0.000167693	0.0271934	6.41788	6.2749	6.50356	5.62562	5.74604	6.07753	5.2514	5.41712	6.00469	6.77542	5.43559	5.75842	6.87204	5.10636	7.3366	8.31109	6.40651	5.72106	6.31288	6.97821	6.79286	6.35146	6.27203	7.23996
ENSG00000232043.1		novel transcript, antisense to PTPN1	73.3908	-1.94637	0.560871	-3.47027	0.000519939	0.0406279	4.82151	5.1139	5.27645	4.78534	4.75187	5.65759	4.53633	5.07802	6.54335	6.50053	6.5339	5.12684	7.05289	4.82194	6.17938	6.37898	5.32482	4.73791	4.55768	6.77197	5.92909	7.59823	5.31418	7.03064
ENSG00000173262.11	SLC2A14	solute carrier family 2 member 14 [Source:HGNC Symbol;Acc:HGNC:18301]	276.535	-3.33741	1.06472	-3.13455	0.00172115	0.0577503	5.19838	5.43488	5.85405	5.81955	7.38847	8.95184	5.06204	6.57612	6.46809	7.18225	7.10127	8.69117	6.02938	6.02754	8.3978	6.27119	4.97016	6.07731	6.01851	9.05376	8.77979	11.4602	5.67071	7.0434

## Sheet: postCOVID_ctr_vs_LPS
	symbols_98	description	baseMean	log2FoldChange	lfcSE	stat	pvalue	padj	M23923	M23924	M23925	M23926	M23927	M23934	M23948	M23959	M23961	M23962	M23963	M23964
infected	NA	NA	NA	NA	NA	NA	NA	NA	yes	yes	yes	yes	yes	yes	yes	yes	yes	yes	yes	yes
stimulation	NA	NA	NA	NA	NA	NA	NA	NA	ctrl	ctrl	ctrl	ctrl	ctrl	ctrl	LPS	LPS	LPS	LPS	LPS	LPS
ENSG00000131203.13	IDO1	indoleamine 2,3-dioxygenase 1 [Source:HGNC Symbol;Acc:HGNC:6059]	1511.92	12.4539	0.526526	23.653	1.09832e-123	1.54149e-120	3.52989	3.74529	3.30666	3.30666	3.72882	3.83836	13.0175	12.3415	12.7342	12.8824	12.0436	12.8448
ENSG00000113302.4	IL12B	interleukin 12B [Source:HGNC Symbol;Acc:HGNC:5970]	1894.94	11.0795	0.792827	13.9746	2.22641e-44	2.39053e-42	3.80177	3.93573	3.02697	3.41016	4.03782	3.95387	8.84394	9.49303	11.6295	11.7394	8.66128	12.829
ENSG00000134460.17	IL2RA	interleukin 2 receptor subunit alpha [Source:HGNC Symbol;Acc:HGNC:6008]	3150.94	10.5237	0.407917	25.7987	9.18081e-147	1.80394e-143	4.39489	4.35674	4.75622	4.66803	4.53758	5.03427	14.6137	13.991	13.2867	12.9814	14.0011	13.6758
ENSG00000108700.5	CCL8	C-C motif chemokine ligand 8 [Source:HGNC Symbol;Acc:HGNC:10635]	491.904	10.4144	1.00125	10.4014	2.44412e-25	7.91177e-24	4.06659	3.23073	3.90992	4.33806	3.38792	3.91106	11.4422	11.4761	11.0432	13.0302	9.91771	6.84616
ENSG00000172551.11	MUCL1	mucin like 1 [Source:HGNC Symbol;Acc:HGNC:30588]	1320.31	10.3912	0.456312	22.7721	8.6643e-115	1.06403e-111	3.97059	4.27855	4.87892	4.356	4.30332	5.24246	13.3909	13.1073	13.367	12.8083	13.049	12.9471
ENSG00000166396.13	SERPINB7	serpin family B member 7 [Source:HGNC Symbol;Acc:HGNC:13902]	65.2289	10.2797	0.869047	11.8286	2.77574e-32	1.47806e-30	3.18278	3.43146	3.6391	3.6391	3.28607	3.52642	9.78601	8.47124	7.12279	6.9558	8.38395	8.31536
ENSG00000136244.12	IL6	interleukin 6 [Source:HGNC Symbol;Acc:HGNC:6018]	2022.13	9.88993	0.382491	25.8567	2.04679e-147	4.46859e-144	4.39189	4.16674	4.50225	4.33054	4.56564	5.57929	13.5064	14.0494	13.1608	13.4904	13.2392	12.7313
ENSG00000124875.10	CXCL6	C-X-C motif chemokine ligand 6 [Source:HGNC Symbol;Acc:HGNC:10643]	63.23	9.1559	0.97227	9.41703	4.64011e-21	1.04918e-19	3.78639	3.69146	3.82324	4.23532	3.21335	3.67628	8.74629	9.1297	5.76682	7.17044	9.43505	5.58956
ENSG00000160013.9	PTGIR	prostaglandin I2 receptor [Source:HGNC Symbol;Acc:HGNC:9602]	93.7734	8.96134	0.497896	17.9984	2.00424e-72	6.78988e-70	3.4017	3.58766	3.59669	3.92178	3.31848	3.41603	9.13314	8.5431	8.02861	7.7666	9.01315	9.14977
ENSG00000102794.10	ACOD1	aconitate decarboxylase 1 [Source:HGNC Symbol;Acc:HGNC:33904]	54.4309	8.75826	0.633737	13.82	1.93024e-43	1.95501e-41	3.37551	3.66254	3.5867	4.25252	3.34438	3.79964	9.31752	8.24802	7.63383	8.53394	8.54277	6.97759
ENSG00000106341.11	PPP1R17	protein phosphatase 1 regulatory subunit 17 [Source:HGNC Symbol;Acc:HGNC:16973]	259.1	8.54976	0.831768	10.279	8.76162e-25	2.68995e-23	3.97862	4.10743	5.22998	4.01892	3.81762	4.35745	11.2518	6.49815	11.2322	10.3906	11.4847	9.72205
ENSG00000196611.5	MMP1	matrix metallopeptidase 1 [Source:HGNC Symbol;Acc:HGNC:7155]	245.418	8.4572	0.59611	14.1873	1.09791e-45	1.2765e-43	3.92318	3.53901	4.76481	3.80098	3.72983	4.59812	11.1049	11.3477	8.91642	8.22629	9.27263	8.67257
ENSG00000163739.5	CXCL1	C-X-C motif chemokine ligand 1 [Source:HGNC Symbol;Acc:HGNC:4602]	2280.86	8.33266	0.329846	25.2623	8.29945e-141	1.48251e-137	5.6753	5.47634	5.37208	6.48184	5.80244	6.40461	14.1443	14.5198	13.3145	14.016	14.1001	12.209
ENSG00000163221.9	S100A12	S100 calcium binding protein A12 [Source:HGNC Symbol;Acc:HGNC:10489]	64.9779	8.29134	0.535129	15.4941	3.80378e-54	6.67325e-52	4.15591	3.53902	3.74887	3.98896	3.86211	4.03689	9.08218	8.50054	9.18415	9.09303	8.97171	6.7007
ENSG00000163735.7	CXCL5	C-X-C motif chemokine ligand 5 [Source:HGNC Symbol;Acc:HGNC:10642]	16852.3	8.15329	0.557441	14.6263	1.90931e-48	2.55211e-46	6.87575	6.63777	5.9877	7.68664	6.303	10.1618	17.5433	17.0894	15.9318	15.6078	17.5653	14.9722
ENSG00000173918.15	C1QTNF1	C1q and TNF related 1 [Source:HGNC Symbol;Acc:HGNC:14324]	174.609	8.07226	0.483277	16.7032	1.24245e-62	2.83872e-60	3.76395	3.96929	4.22268	4.78843	3.73954	4.70713	10.8506	10.3006	8.05157	9.0368	10.7459	9.49928
ENSG00000276462.2		novel transcript	271.542	7.9218	0.647953	12.2259	2.26112e-34	1.35867e-32	4.00682	3.79163	3.26267	4.15498	3.95438	4.43488	9.59493	7.77814	7.66487	8.30294	7.20693	11.0172
ENSG00000153823.18	PID1	phosphotyrosine interaction domain containing 1 [Source:HGNC Symbol;Acc:HGNC:26084]	370.309	7.73713	0.621504	12.449	1.4156e-35	9.17991e-34	3.77008	4.22051	4.13981	4.13981	3.88299	4.99688	11.6864	11.4479	7.5509	8.20577	11.6935	8.81925
ENSG00000125538.12	IL1B	interleukin 1 beta [Source:HGNC Symbol;Acc:HGNC:5992]	75554	7.6867	0.246211	31.22	5.6992e-214	1.11984e-209	10.1584	10.3911	9.79404	10.9611	9.59297	11.1756	18.619	18.5001	17.906	17.8413	18.4028	18.0268
ENSG00000156206.14	CFAP161	cilia and flagella associated protein 161 [Source:HGNC Symbol;Acc:HGNC:26782]	57.3333	7.57932	0.510647	14.8426	7.77004e-50	1.11441e-47	3.34001	3.5652	3.90553	4.05991	3.39492	4.13307	8.10957	8.21771	8.0369	8.22652	8.44904	7.99965
ENSG00000138378.19	STAT4	signal transducer and activator of transcription 4 [Source:HGNC Symbol;Acc:HGNC:11365]	531.891	7.57528	0.307743	24.6156	8.59342e-134	1.29886e-130	4.48527	4.38071	4.34102	5.20855	4.53503	4.7554	11.9694	11.9142	10.5641	11.2152	11.3146	10.9294
ENSG00000271503.6	CCL5	C-C motif chemokine ligand 5 [Source:HGNC Symbol;Acc:HGNC:10632]	935.322	7.42841	0.360634	20.5982	2.8476e-94	1.9983e-91	4.59074	4.91267	4.83607	5.07441	4.44729	5.92011	12.4603	11.3033	10.9457	11.0891	12.385	12.3124
ENSG00000172348.14	RCAN2	regulator of calcineurin 2 [Source:HGNC Symbol;Acc:HGNC:3041]	127.778	7.41243	0.463804	15.9818	1.7109e-57	3.26383e-55	4.60989	4.30109	4.49367	4.61278	3.8817	4.55308	10.1395	9.48167	8.53062	7.87731	9.82176	8.03522
ENSG00000227502.3	LINC01268	long intergenic non-protein coding RNA 1268 [Source:HGNC Symbol;Acc:HGNC:50323]	64.7696	7.37115	0.503231	14.6477	1.39426e-48	1.87643e-46	3.44803	3.93073	4.01713	3.51233	3.38364	3.74197	7.27384	6.99569	6.96646	6.75815	7.39586	8.76099
ENSG00000073756.12	PTGS2	prostaglandin-endoperoxide synthase 2 [Source:HGNC Symbol;Acc:HGNC:9605]	18736.5	7.33772	0.382369	19.1902	4.47107e-82	2.14273e-79	7.30368	7.47459	7.0929	7.57178	7.28138	9.10598	16.2665	16.537	15.2684	15.0676	15.934	16.1576
ENSG00000108688.11	CCL7	C-C motif chemokine ligand 7 [Source:HGNC Symbol;Acc:HGNC:10634]	210.23	7.32803	0.743188	9.86026	6.18881e-23	1.63666e-21	4.59723	4.04366	4.3303	5.44782	4.2729	4.52491	10.5034	10.955	9.45397	11.4981	9.27784	5.83661
ENSG00000123610.5	TNFAIP6	TNF alpha induced protein 6 [Source:HGNC Symbol;Acc:HGNC:11898]	7535.19	7.27019	0.361937	20.0869	9.60455e-90	5.89749e-87	6.13306	6.72984	7.41134	7.91582	6.33385	8.46692	15.5992	14.9914	14.5771	14.0786	15.9962	14.8048
ENSG00000148344.11	PTGES	prostaglandin E synthase [Source:HGNC Symbol;Acc:HGNC:9599]	331.82	7.19221	0.348925	20.6125	2.1216e-94	1.54398e-91	4.35908	4.69801	4.58036	4.8434	3.81608	5.18595	11.4025	10.793	10.5411	11.4319	10.6977	11.3562
ENSG00000124479.11	NDP	norrin cystine knot growth factor NDP [Source:HGNC Symbol;Acc:HGNC:7678]	141.604	7.1599	0.625709	11.4429	2.5532e-30	1.20019e-28	4.09203	4.25398	4.51038	4.70419	3.43808	5.66894	9.91531	9.60136	8.8468	8.72985	9.88412	8.72029
ENSG00000169248.13	CXCL11	C-X-C motif chemokine ligand 11 [Source:HGNC Symbol;Acc:HGNC:10638]	56.601	7.14565	0.86266	8.28328	1.19828e-16	1.83515e-15	3.8681	3.37687	3.48473	3.48473	3.36294	3.65546	5.6139	4.75081	7.02418	6.74861	5.38659	5.32055
ENSG00000133392.18	MYH11	myosin heavy chain 11 [Source:HGNC Symbol;Acc:HGNC:7569]	67.9411	7.10373	0.441026	16.1073	2.26835e-58	4.64279e-56	3.65119	3.4648	4.2738	3.48678	3.52697	4.62009	8.12086	8.48995	9.01431	8.79658	8.71965	8.20952
ENSG00000101331.17	CCM2L	CCM2 like scaffold protein [Source:HGNC Symbol;Acc:HGNC:16153]	50.2502	7.08293	0.472696	14.9841	9.32601e-51	1.38823e-48	3.66514	4.09256	3.81773	4.20315	3.6838	4.59929	8.02802	8.0209	7.64002	8.03949	8.41432	7.35196
ENSG00000138821.13	SLC39A8	solute carrier family 39 member 8 [Source:HGNC Symbol;Acc:HGNC:20862]	4058.39	7.04385	0.331067	21.2762	1.88601e-100	1.61123e-97	6.81096	7.09097	7.37024	7.3843	6.86284	8.36038	15.0254	14.69	14.339	13.968	15.025	13.7709
ENSG00000117090.15	SLAMF1	signaling lymphocytic activation molecule family member 1 [Source:HGNC Symbol;Acc:HGNC:10903]	249.628	6.94662	0.3142	22.1089	2.59434e-108	2.68296e-105	4.97871	4.81665	4.78525	4.72417	4.32758	5.18081	10.6212	10.6155	10.1114	9.69183	10.8459	9.55658
ENSG00000050730.16	TNIP3	TNFAIP3 interacting protein 3 [Source:HGNC Symbol;Acc:HGNC:19315]	696.106	6.85628	0.328189	20.8913	6.42902e-97	5.26349e-94	5.20286	6.01313	5.25037	5.82732	5.52012	6.12326	12.2711	12.1232	11.7983	12.0322	11.9039	10.5457
ENSG00000138316.11	ADAMTS14	ADAM metallopeptidase with thrombospondin type 1 motif 14 [Source:HGNC Symbol;Acc:HGNC:14899]	195.535	6.83033	0.457555	14.9279	2.17053e-50	3.15917e-48	4.06007	4.35448	4.18755	4.5638	3.83186	5.28212	11.129	9.66486	8.82662	9.19602	10.7416	8.79042
ENSG00000162493.16	PDPN	podoplanin [Source:HGNC Symbol;Acc:HGNC:29602]	60.1033	6.76835	0.76792	8.81388	1.2089e-18	2.20964e-17	3.21527	4.07419	4.28123	4.28238	3.57746	4.99448	9.83113	8.32763	5.60192	5.85967	8.61019	7.08906
ENSG00000114251.14	WNT5A	Wnt family member 5A [Source:HGNC Symbol;Acc:HGNC:12784]	289.402	6.75256	0.45621	14.8014	1.43394e-49	1.99826e-47	4.00938	4.51636	4.27674	4.14781	3.82847	5.91245	10.6204	10.0121	9.46629	10.3125	10.581	10.9838
ENSG00000136688.11	IL36G	interleukin 36 gamma [Source:HGNC Symbol;Acc:HGNC:15741]	145.41	6.71998	0.368406	18.2407	2.45226e-74	8.76082e-72	4.35858	4.26852	4.92249	4.81814	4.16192	4.6105	9.2206	8.88753	9.55117	9.17336	8.78858	9.28892
ENSG00000166670.10	MMP10	matrix metallopeptidase 10 [Source:HGNC Symbol;Acc:HGNC:7156]	195.257	6.66893	0.462118	14.4312	3.29112e-47	4.19917e-45	4.56376	4.44	4.54131	5.29968	4.53732	5.04106	10.0214	11.0965	7.47197	9.57322	8.38801	8.57534
ENSG00000128383.13	APOBEC3A	apolipoprotein B mRNA editing enzyme catalytic subunit 3A [Source:HGNC Symbol;Acc:HGNC:17343]	183.539	6.65517	0.459729	14.4763	1.71132e-47	2.22687e-45	4.47433	4.08811	3.67201	3.67269	4.41564	3.8589	7.77284	7.52235	9.10059	10.0846	7.28015	8.62055
ENSG00000187957.8	DNER	delta/notch like EGF repeat containing [Source:HGNC Symbol;Acc:HGNC:24456]	77.1407	6.62222	0.782118	8.46703	2.51723e-17	4.09445e-16	3.38289	3.50618	4.1574	4.6675	3.15771	4.6897	9.55437	9.19348	5.74003	6.17024	9.74915	6.96623
ENSG00000004468.13	CD38	CD38 molecule [Source:HGNC Symbol;Acc:HGNC:1667]	263.022	6.56087	0.305679	21.4632	3.43529e-102	3.21429e-99	4.50151	4.8062	4.91052	4.76571	4.75317	4.78567	10.4482	10.1188	10.0423	10.6178	10.1631	9.40015
ENSG00000165949.12	IFI27	interferon alpha inducible protein 27 [Source:HGNC Symbol;Acc:HGNC:5397]	314.833	6.51112	0.365138	17.832	3.99205e-71	1.24508e-68	4.62611	3.71801	3.9923	4.39613	4.14864	4.5148	8.93966	7.80531	7.88546	8.02985	8.72072	8.75466
ENSG00000287535.1		novel transcript	181.013	6.44414	0.753873	8.54805	1.25183e-17	2.10233e-16	3.13215	4.0487	3.73614	4.11276	3.84586	4.63043	10.0665	9.7211	7.87903	6.53047	7.66912	10.0848
ENSG00000125430.9	HS3ST3B1	heparan sulfate-glucosamine 3-sulfotransferase 3B1 [Source:HGNC Symbol;Acc:HGNC:5198]	847.446	6.39352	0.227011	28.164	1.61526e-174	1.05794e-170	5.94905	6.00458	5.74332	6.15648	5.06379	6.74589	12.3612	11.9167	11.6227	11.0989	12.3387	11.7113
ENSG00000105246.6	EBI3	Epstein-Barr virus induced 3 [Source:HGNC Symbol;Acc:HGNC:3129]	136.264	6.36585	0.422839	15.055	3.19934e-51	4.83569e-49	3.96237	4.12488	4.30348	4.49966	3.55102	4.6478	9.27146	8.32438	8.24143	8.80974	9.39274	9.61013
ENSG00000285744.1		novel transcript	79.6643	6.289	0.316787	19.8525	1.04899e-87	6.06221e-85	4.07086	4.00494	4.02064	4.39021	3.97551	4.78768	8.96443	8.79437	8.10503	8.62104	8.4328	8.25156
ENSG00000135318.12	NT5E	5'-nucleotidase ecto [Source:HGNC Symbol;Acc:HGNC:8021]	126.02	6.28682	0.602149	10.4406	1.61706e-25	5.33114e-24	3.60655	3.96254	4.14735	3.78162	3.60317	5.30031	9.86408	9.84618	8.69413	8.49694	8.94252	9.26111
ENSG00000169429.11	CXCL8	C-X-C motif chemokine ligand 8 [Source:HGNC Symbol;Acc:HGNC:6025]	97253.3	6.26556	0.357778	17.5124	1.15215e-68	3.3292e-66	10.5905	10.5591	10.46	11.8876	10.3492	12.8476	18.934	18.7482	18.6492	18.1958	18.4621	18.4433
ENSG00000115009.13	CCL20	C-C motif chemokine ligand 20 [Source:HGNC Symbol;Acc:HGNC:10619]	3084.45	6.19679	0.44298	13.9889	1.82283e-44	1.96795e-42	5.5938	6.44769	6.95241	8.17888	5.36515	8.2994	14.2029	14.7881	12.6372	12.8461	13.9446	13.3516
ENSG00000106258.15	CYP3A5	cytochrome P450 family 3 subfamily A member 5 [Source:HGNC Symbol;Acc:HGNC:2638]	171.855	6.11468	0.297663	20.5423	9.02229e-94	6.11307e-91	4.87349	5.205	5.1003	4.62711	5.33293	5.04289	9.38768	10.5958	9.88197	10.3865	10.0841	8.79728
ENSG00000251301.7	LINC02384	long intergenic non-protein coding RNA 2384 [Source:HGNC Symbol;Acc:HGNC:53308]	293.029	6.1076	0.270039	22.6175	2.91701e-113	3.37155e-110	4.62018	4.69658	5.20009	5.48895	5.14564	5.2398	9.40822	10.031	10.0905	10.5458	9.17939	10.3884
ENSG00000218565.2		DnaJ (Hsp40) homolog, subfamily C, member 7 (DNAJC7) pseudogene	65.0475	6.0886	0.426302	14.2824	2.81824e-46	3.39728e-44	3.87189	4.22417	4.50661	4.50854	4.03354	4.56635	9.51916	9.19461	7.47357	7.89812	9.01448	7.29475
ENSG00000123689.6	G0S2	G0/G1 switch 2 [Source:HGNC Symbol;Acc:HGNC:30229]	2239.66	6.07841	0.606119	10.0284	1.14352e-23	3.24228e-22	4.94172	5.43008	5.48357	6.46119	4.95419	7.68409	13.5087	13.485	12.7648	12.6091	13.3243	13.133
ENSG00000108691.9	CCL2	C-C motif chemokine ligand 2 [Source:HGNC Symbol;Acc:HGNC:10618]	609.886	6.01574	0.774517	7.76708	8.03143e-15	1.02341e-13	5.98738	5.94089	5.91796	7.13786	5.75938	6.99162	12.7206	12.4845	11.0887	12.8899	11.4619	7.18469
ENSG00000108342.12	CSF3	colony stimulating factor 3 [Source:HGNC Symbol;Acc:HGNC:2438]	167.471	5.86196	0.538738	10.8809	1.4214e-27	5.41262e-26	4.19578	4.7887	4.63578	5.38542	3.80025	5.71706	10.234	10.418	8.15571	9.39082	9.94554	9.13335
ENSG00000128641.19	MYO1B	myosin IB [Source:HGNC Symbol;Acc:HGNC:7596]	106.776	5.84808	0.364467	16.0456	6.14001e-58	1.20645e-55	4.01281	4.35639	4.24876	4.68102	3.98098	4.93369	8.75989	8.68569	8.55025	8.49676	8.20023	9.13456
ENSG00000110436.13	SLC1A2	solute carrier family 1 member 2 [Source:HGNC Symbol;Acc:HGNC:10940]	2652.24	5.83647	0.41012	14.2311	5.87096e-46	6.99143e-44	6.01213	6.03602	8.11965	8.4586	5.96121	8.72383	13.223	14.0861	13.6864	13.779	13.1299	13.4317
ENSG00000167034.10	NKX3-1	NK3 homeobox 1 [Source:HGNC Symbol;Acc:HGNC:7838]	59.7313	5.76654	0.418202	13.7889	2.97298e-43	2.9957e-41	4.27323	4.2707	3.72627	4.48253	3.92268	4.5726	9.17502	8.69593	7.38363	7.47348	8.10941	7.42941
ENSG00000103196.12	CRISPLD2	cysteine rich secretory protein LCCL domain containing 2 [Source:HGNC Symbol;Acc:HGNC:25248]	192.355	5.74934	0.46723	12.3052	8.49774e-35	5.3007e-33	4.69571	4.45769	5.01756	5.07806	4.68728	5.51105	10.6724	10.8493	7.93548	6.81889	10.9336	7.76987
ENSG00000137959.16	IFI44L	interferon induced protein 44 like [Source:HGNC Symbol;Acc:HGNC:17817]	2374.01	5.72273	0.484264	11.8174	3.17458e-32	1.67681e-30	7.68496	4.96903	5.20636	6.95908	5.76807	5.45157	11.8982	11.2606	12.0004	11.762	10.335	11.8723
ENSG00000181577.16	C6orf223	chromosome 6 open reading frame 223 [Source:HGNC Symbol;Acc:HGNC:28692]	423.339	5.68858	0.420893	13.5155	1.2671e-41	1.13686e-39	4.14127	4.96967	5.17028	4.48496	4.14856	5.83505	10.4376	10.2544	10.2484	10.9517	10.0028	10.8844
ENSG00000115008.5	IL1A	interleukin 1 alpha [Source:HGNC Symbol;Acc:HGNC:5991]	8395.51	5.64034	0.208194	27.0917	1.23279e-161	6.05577e-158	8.95968	8.74967	9.15526	9.89638	8.69153	9.88443	15.5682	15.6413	15.0472	14.4711	15.5965	15.0465
ENSG00000196878.15	LAMB3	laminin subunit beta 3 [Source:HGNC Symbol;Acc:HGNC:6490]	1150.69	5.63405	0.374676	15.0371	4.19468e-51	6.2917e-49	5.41241	5.79964	5.92488	6.13776	5.21333	7.78997	12.5744	11.7281	11.2669	11.9194	11.9967	12.0778
ENSG00000184588.18	PDE4B	phosphodiesterase 4B [Source:HGNC Symbol;Acc:HGNC:8781]	1348.61	5.61947	0.270694	20.7595	1.00604e-95	7.9071e-93	6.30859	7.05684	6.45749	5.83583	7.10317	7.80605	13.371	12.4893	11.6864	11.7434	12.5899	12.4531
ENSG00000091136.14	LAMB1	laminin subunit beta 1 [Source:HGNC Symbol;Acc:HGNC:6486]	200.873	5.60462	0.226767	24.7153	7.31494e-135	1.19776e-131	4.83266	4.87159	4.88868	5.02828	5.03226	4.82068	8.94312	9.8331	9.49845	9.41404	9.6474	10.2038
ENSG00000171631.14	P2RY6	pyrimidinergic receptor P2Y6 [Source:HGNC Symbol;Acc:HGNC:8543]	120.224	5.60358	0.408602	13.714	8.366e-43	8.26048e-41	4.11117	4.6844	4.20659	3.92579	4.32903	5.80337	10.238	9.5092	9.06045	9.15875	9.52326	8.29595
ENSG00000105855.10	ITGB8	integrin subunit beta 8 [Source:HGNC Symbol;Acc:HGNC:6163]	2342.83	5.51672	0.296561	18.6023	3.07845e-77	1.28699e-74	7.34879	7.95461	6.87028	8.44075	7.49503	8.27374	13.6456	13.6018	13.2179	13.3157	13.6453	12.9455
ENSG00000139572.4	GPR84	G protein-coupled receptor 84 [Source:HGNC Symbol;Acc:HGNC:4535]	2090.45	5.4912	0.306834	17.8963	1.26027e-71	3.99405e-69	6.35284	6.95845	7.39636	8.06355	6.03335	8.21508	12.4737	13.6658	12.8252	13.3603	13.1884	12.3859
ENSG00000277443.3	MARCKS	myristoylated alanine rich protein kinase C substrate [Source:HGNC Symbol;Acc:HGNC:6759]	1198.2	5.48657	0.296495	18.5047	1.89099e-76	7.4312e-74	5.52506	6.4371	5.75093	6.48574	5.90679	7.40043	12.4109	12.3781	12.2442	12.1058	12.5516	12.2909
ENSG00000153898.13	MCOLN2	mucolipin 2 [Source:HGNC Symbol;Acc:HGNC:13357]	155.491	5.47545	0.339149	16.1447	1.23825e-58	2.58835e-56	4.94574	5.0132	4.55484	4.50167	4.14035	4.79671	9.8397	9.23046	9.00139	9.60096	9.3638	9.34804
ENSG00000154099.18	DNAAF1	dynein axonemal assembly factor 1 [Source:HGNC Symbol;Acc:HGNC:30539]	61.348	5.41715	0.401033	13.508	1.40307e-41	1.25313e-39	3.89729	3.63238	4.43883	5.17471	3.97107	4.50844	8.25544	7.1421	7.14878	7.65683	7.98124	8.31101
ENSG00000105639.18	JAK3	Janus kinase 3 [Source:HGNC Symbol;Acc:HGNC:6193]	387.834	5.41452	0.267217	20.2626	2.74868e-91	1.80029e-88	5.79742	6.05731	5.86511	6.23634	5.38515	6.57229	11.5304	10.8564	10.2418	10.0708	11.486	10.5951
ENSG00000171049.9	FPR2	formyl peptide receptor 2 [Source:HGNC Symbol;Acc:HGNC:3827]	1287.89	5.35753	0.43942	12.1923	3.41697e-34	2.0284e-32	8.44536	7.1531	6.86193	7.11085	7.75843	8.0275	12.9338	12.7115	12.8808	13.229	13.2206	11.5843
ENSG00000275302.2	CCL4	C-C motif chemokine ligand 4 [Source:HGNC Symbol;Acc:HGNC:10630]	520.528	5.34925	0.314	17.0358	4.45617e-65	1.13713e-62	5.64814	6.08333	5.84062	5.92935	5.42316	6.91087	11.5258	11.2211	10.2358	11.5123	11.4237	10.5998
ENSG00000159166.15	LAD1	ladinin 1 [Source:HGNC Symbol;Acc:HGNC:6472]	99.8107	5.31481	0.452972	11.7332	8.61459e-32	4.45442e-30	4.25001	4.28981	4.86111	5.07205	3.94349	4.57403	10.0686	8.9654	7.63934	7.60926	9.554	8.92537
ENSG00000186407.7	CD300E	CD300e molecule [Source:HGNC Symbol;Acc:HGNC:28874]	3174.71	5.31123	0.536782	9.89458	4.39466e-23	1.17644e-21	7.36365	8.7288	7.03451	7.10424	8.1071	9.01949	15.088	14.1534	12.715	13.0506	14.1669	12.0393
ENSG00000152766.6	ANKRD22	ankyrin repeat domain 22 [Source:HGNC Symbol;Acc:HGNC:28321]	155.64	5.30568	0.308487	17.1991	2.69827e-66	7.26278e-64	5.00344	4.83391	4.84638	5.01895	4.61798	5.21595	8.79655	8.66559	9.42685	8.53728	9.57295	9.21318
ENSG00000134470.21	IL15RA	interleukin 15 receptor subunit alpha [Source:HGNC Symbol;Acc:HGNC:5978]	1018.66	5.23229	0.174717	29.9473	4.77156e-197	4.68782e-193	6.65941	6.30778	5.94705	6.62264	6.47769	6.34376	11.4993	10.895	11.2712	11.3611	11.1087	11.9323
ENSG00000131979.19	GCH1	GTP cyclohydrolase 1 [Source:HGNC Symbol;Acc:HGNC:4193]	475.105	5.22476	0.198081	26.3769	2.52284e-153	7.08163e-150	6.11222	6.41482	6.081	6.20572	6.37855	5.42305	11.0077	10.829	10.7099	10.6855	10.9075	10.7645
ENSG00000126353.3	CCR7	C-C motif chemokine receptor 7 [Source:HGNC Symbol;Acc:HGNC:1608]	810.162	5.21915	0.436015	11.9701	5.09629e-33	2.79712e-31	5.13208	5.68669	5.26619	5.96829	5.13903	6.60454	10.7248	10.057	9.0538	10.5968	9.97069	12.1415
ENSG00000105711.12	SCN1B	sodium voltage-gated channel beta subunit 1 [Source:HGNC Symbol;Acc:HGNC:10586]	175.228	5.14686	0.304501	16.9026	4.30645e-64	1.05772e-61	4.39112	4.56312	5.26134	5.26471	4.62136	5.052	9.39071	9.69057	8.92432	9.28781	9.758	9.39988
ENSG00000197520.10	FAM177B	family with sequence similarity 177 member B [Source:HGNC Symbol;Acc:HGNC:34395]	75.721	5.12285	0.23957	21.3835	1.9029e-101	1.69955e-98	4.40206	4.26476	4.43234	4.57223	4.7048	4.63232	8.03073	8.90924	8.60159	8.33736	8.06417	8.01009
ENSG00000108950.12	FAM20A	FAM20A golgi associated secretory pathway pseudokinase [Source:HGNC Symbol;Acc:HGNC:23015]	344.774	5.10987	0.350572	14.5758	4.00424e-48	5.28049e-46	5.22785	5.28661	6.74972	5.75864	5.28466	6.72278	11.1281	11.0205	10.7383	10.6204	11.5504	9.74349
ENSG00000078081.8	LAMP3	lysosomal associated membrane protein 3 [Source:HGNC Symbol;Acc:HGNC:14582]	246.022	5.08348	0.432244	11.7607	6.22464e-32	3.24424e-30	4.70124	4.44075	4.78863	5.05278	4.62651	5.23123	9.27551	7.85687	7.64352	8.11415	8.23848	10.843
ENSG00000170542.6	SERPINB9	serpin family B member 9 [Source:HGNC Symbol;Acc:HGNC:8955]	732.014	5.06528	0.251972	20.1025	7.01368e-90	4.44554e-87	5.97244	6.78071	6.81139	6.45714	6.90806	7.09912	12.5676	11.9728	10.752	10.595	11.7387	11.7088
ENSG00000163734.4	CXCL3	C-X-C motif chemokine ligand 3 [Source:HGNC Symbol;Acc:HGNC:4604]	2629.32	5.05607	0.278752	18.1383	1.58993e-73	5.57867e-71	9.07184	8.9895	7.8727	8.02414	8.63574	8.91287	13.9928	14.2831	13.5108	13.7978	13.9189	12.7238
ENSG00000197632.9	SERPINB2	serpin family B member 2 [Source:HGNC Symbol;Acc:HGNC:8584]	186.368	5.02788	0.41033	12.2533	1.6138e-34	9.90923e-33	4.96661	5.70911	5.61155	4.86739	5.018	6.27462	10.3122	10.5534	9.15678	8.52215	8.00283	8.42665
ENSG00000187116.14	LILRA5	leukocyte immunoglobulin like receptor A5 [Source:HGNC Symbol;Acc:HGNC:16309]	167.986	5.00692	0.310922	16.1035	2.41242e-58	4.88676e-56	5.56277	5.85732	5.07531	4.43071	5.57895	5.16324	9.57695	9.77834	9.14728	10.5003	9.27266	8.54356
ENSG00000277632.2	CCL3	C-C motif chemokine ligand 3 [Source:HGNC Symbol;Acc:HGNC:10627]	1268.97	4.97823	0.271778	18.3172	6.02937e-75	2.2353e-72	7.54292	6.85579	7.40438	7.35522	6.4765	8.11861	11.9384	12.0425	12.0011	12.752	12.0168	12.171
ENSG00000120875.9	DUSP4	dual specificity phosphatase 4 [Source:HGNC Symbol;Acc:HGNC:3070]	305.009	4.96436	0.554986	8.94502	3.71889e-19	7.11513e-18	4.91413	4.53585	5.09352	5.78652	4.43299	6.84237	11.8041	11.1067	8.60907	9.62031	11.1432	9.23813
ENSG00000284690.2	CD300H	CD300H molecule (gene/pseudogene) [Source:HGNC Symbol;Acc:HGNC:52292]	148.433	4.96311	0.687255	7.22163	5.13663e-13	5.39154e-12	4.24034	4.14307	4.19705	4.92987	4.00935	5.72174	10.5916	9.63803	7.84846	8.02938	10.1924	8.31149
ENSG00000261222.3		uncharacterized LOC101928343 [Source:NCBI gene;Acc:101928343]	185.179	4.90217	0.640494	7.65373	1.95233e-14	2.37679e-13	4.57506	4.44537	5.11144	4.76949	4.2404	5.67581	10.5514	10.3526	8.78807	7.59028	10.6606	8.31709
ENSG00000276085.1	CCL3L1	C-C motif chemokine ligand 3 like 1 [Source:HGNC Symbol;Acc:HGNC:10628]	537.614	4.89803	0.4423	11.074	1.67716e-28	6.93779e-27	5.20063	6.03581	4.82168	5.7267	4.87628	6.55232	10.21	10.1389	10.4345	11.3756	9.46401	10.6161
ENSG00000100024.15	UPB1	beta-ureidopropionase 1 [Source:HGNC Symbol;Acc:HGNC:16297]	56.8224	4.88453	0.443578	11.0116	3.35814e-28	1.35213e-26	3.6912	4.1583	4.6593	4.66125	3.80856	4.73379	8.17607	7.9666	7.45301	6.50739	8.41153	8.30773
ENSG00000250771.2		toll-like receptor 2 pseudogene	555.346	4.87798	0.364707	13.3751	8.45964e-41	7.19582e-39	5.40193	5.28345	6.12265	6.71814	5.24394	6.84165	10.9932	11.6255	11.1656	10.2169	11.6441	10.3909
ENSG00000242048.3		uncharacterized LOC644090 [Source:NCBI gene;Acc:644090]	207.585	4.86237	0.34803	13.9711	2.33944e-44	2.49824e-42	5.0501	4.86044	5.34288	5.75604	4.44185	5.89359	10.5134	9.90372	9.1156	10.0234	10.1771	8.42536
ENSG00000154451.14	GBP5	guanylate binding protein 5 [Source:HGNC Symbol;Acc:HGNC:19895]	2992.04	4.85932	0.260285	18.6692	8.81423e-78	3.90148e-75	7.91614	7.74572	8.46697	9.21141	8.90821	8.46494	14.4116	13.7473	13.2098	13.7162	13.6136	12.9513
ENSG00000056558.11	TRAF1	TNF receptor associated factor 1 [Source:HGNC Symbol;Acc:HGNC:12031]	1811.31	4.85078	0.259838	18.6685	8.93515e-78	3.90148e-75	6.78969	7.30233	7.5061	7.72137	6.71341	8.31669	12.9913	12.8524	11.8	12.4956	12.6002	12.672
ENSG00000185885.16	IFITM1	interferon induced transmembrane protein 1 [Source:HGNC Symbol;Acc:HGNC:5412]	70.212	4.83384	0.370587	13.0437	6.89902e-39	5.2138e-37	4.66307	4.20968	3.55955	4.04406	4.22584	3.77767	7.44729	6.00785	7.09385	7.72127	5.85392	7.37836
ENSG00000234456.8	MAGI2-AS3	MAGI2 antisense RNA 3 [Source:HGNC Symbol;Acc:HGNC:40862]	108.024	4.78092	0.273395	17.4872	1.79271e-68	5.10508e-66	5.09066	4.96864	5.05747	5.24988	5.02665	4.67484	9.19676	9.42938	9.42828	8.77458	8.02982	8.35665
ENSG00000230943.3	LINC02541	long intergenic non-protein coding RNA 2541 [Source:HGNC Symbol;Acc:HGNC:53574]	127.98	4.77056	0.3907	12.2103	2.73894e-34	1.64078e-32	3.92965	4.39043	4.59281	5.20904	4.36727	5.11625	8.87946	8.00329	8.129	8.3448	8.42973	9.30073
ENSG00000112096.18	SOD2	superoxide dismutase 2 [Source:HGNC Symbol;Acc:HGNC:11180]	27545.5	4.72681	0.2418	19.5485	4.2506e-85	2.2573e-82	10.5744	10.6609	10.8655	11.4735	10.8562	12.1234	16.7812	16.6567	16.5481	16.4682	16.8291	16.3852
ENSG00000211689.7	TRGC1	T cell receptor gamma constant 1 [Source:HGNC Symbol;Acc:HGNC:12275]	402.154	4.66847	0.387499	12.0477	1.99412e-33	1.1227e-31	6.72602	6.66204	6.34635	6.10829	6.94897	5.20058	9.7732	10.3929	10.0145	10.2184	9.9855	11.1731
ENSG00000131042.14	LILRB2	leukocyte immunoglobulin like receptor B2 [Source:HGNC Symbol;Acc:HGNC:6606]	442.788	4.6609	0.363131	12.8353	1.03993e-37	7.62444e-36	6.47771	6.78591	6.06578	5.52913	7.53024	7.16217	10.721	10.8272	10.6529	12.2217	10.9251	9.69151
ENSG00000197635.10	DPP4	dipeptidyl peptidase 4 [Source:HGNC Symbol;Acc:HGNC:3009]	267.108	4.65476	0.407804	11.4142	3.55131e-30	1.65355e-28	5.31722	4.41341	5.54397	5.17976	5.74247	6.12774	10.3905	8.35298	10.4685	8.39292	8.83865	10.5358
ENSG00000135074.15	ADAM19	ADAM metallopeptidase domain 19 [Source:HGNC Symbol;Acc:HGNC:197]	134.165	4.64647	0.649933	7.14916	8.73117e-13	8.92142e-12	4.26316	5.02379	4.63554	4.70017	4.10688	6.35589	10.7266	7.75625	5.9372	6.47005	9.83686	9.58927
ENSG00000081041.9	CXCL2	C-X-C motif chemokine ligand 2 [Source:HGNC Symbol;Acc:HGNC:4603]	1075.65	4.63614	0.234525	19.7682	5.59031e-87	3.1384e-84	7.90184	7.82545	7.2228	7.3528	7.76942	8.06396	12.656	12.8378	12.0146	12.2641	12.5559	11.5919
ENSG00000266709.1		novel transcript	89.5312	4.60321	0.342433	13.4427	3.40004e-41	2.96922e-39	4.52384	4.80045	3.93175	4.5233	4.47208	4.93612	7.92491	7.51138	7.05709	6.98346	7.99063	8.42155
ENSG00000118113.12	MMP8	matrix metallopeptidase 8 [Source:HGNC Symbol;Acc:HGNC:7175]	215.176	4.59403	0.630114	7.2908	3.08122e-13	3.31197e-12	6.22028	4.76716	6.63871	8.12078	5.12419	5.40097	10.1971	11.624	8.97242	10.5302	10.0315	8.202
ENSG00000152229.18	PSTPIP2	proline-serine-threonine phosphatase interacting protein 2 [Source:HGNC Symbol;Acc:HGNC:9581]	1188.57	4.59328	0.285437	16.0921	2.89936e-58	5.81321e-56	7.29436	7.8731	7.85659	7.17998	8.20516	8.26571	12.7612	11.9612	11.9885	11.5809	12.6453	12.2967
ENSG00000249173.6	LINC01093	long intergenic non-protein coding RNA 1093 [Source:HGNC Symbol;Acc:HGNC:49218]	196.171	4.58628	0.247001	18.5679	5.84979e-77	2.39464e-74	5.09847	4.98049	5.59737	5.85827	4.8806	5.18356	9.09698	8.97475	9.30411	8.72082	8.96194	9.32418
ENSG00000137265.15	IRF4	interferon regulatory factor 4 [Source:HGNC Symbol;Acc:HGNC:6119]	265.542	4.55721	0.444238	10.2585	1.08411e-24	3.3026e-23	4.50051	4.87333	5.21376	4.79996	4.5006	5.5753	9.94886	8.28579	8.01435	7.56871	8.73231	10.6641
ENSG00000135426.16	TESPA1	thymocyte expressed, positive selection associated 1 [Source:HGNC Symbol;Acc:HGNC:29109]	73.8456	4.53065	0.295341	15.3404	4.10776e-53	6.95805e-51	4.41069	4.90757	5.16675	5.1696	4.26559	5.10682	8.69593	8.86093	7.3953	7.09536	9.11512	8.35358
ENSG00000164683.17	HEY1	hes related family bHLH transcription factor with YRPW motif 1 [Source:HGNC Symbol;Acc:HGNC:4880]	59.8018	4.50976	0.50209	8.98198	2.65937e-19	5.14817e-18	3.73493	4.33943	4.60274	5.15678	4.02139	4.99278	8.73066	7.85703	5.89296	6.2644	8.7062	7.88532
ENSG00000229644.6	NAMPTP1	nicotinamide phosphoribosyltransferase pseudogene 1 [Source:HGNC Symbol;Acc:HGNC:17633]	177.47	4.49771	0.249633	18.0173	1.42579e-72	4.91498e-70	5.25061	5.27174	4.94703	5.49618	5.00736	5.76029	9.90114	10.1916	9.22805	9.34684	9.89202	9.18083
ENSG00000169245.6	CXCL10	C-X-C motif chemokine ligand 10 [Source:HGNC Symbol;Acc:HGNC:10637]	297.287	4.49172	0.672305	6.68108	2.37193e-11	2.07138e-10	5.04864	4.18105	4.34461	5.34416	4.95959	4.47145	7.64264	6.79511	9.10092	9.64154	5.16431	6.76321
ENSG00000163082.10	SGPP2	sphingosine-1-phosphate phosphatase 2 [Source:HGNC Symbol;Acc:HGNC:19953]	176.124	4.48876	0.369555	12.1464	5.99679e-34	3.51734e-32	5.00551	4.84284	5.80819	5.95733	4.9342	6.34933	10.3239	9.98442	9.16861	9.45832	8.97119	9.62905
ENSG00000078401.7	EDN1	endothelin 1 [Source:HGNC Symbol;Acc:HGNC:3176]	157.75	4.45107	0.311129	14.3062	2.00296e-46	2.44448e-44	5.99774	5.58358	5.46131	6.53175	5.00979	6.0829	9.56482	9.78756	9.16698	9.02195	8.73585	8.95941
ENSG00000087589.16	CASS4	Cas scaffold protein family member 4 [Source:HGNC Symbol;Acc:HGNC:15878]	65.4055	4.43935	0.410372	10.8179	2.83253e-27	1.06418e-25	4.28148	4.52013	4.23328	5.00216	4.48143	5.86102	9.24058	8.06532	7.88524	7.42514	8.7849	7.97946
ENSG00000109265.14	KIAA1211	KIAA1211 [Source:HGNC Symbol;Acc:HGNC:29219]	78.2575	4.42258	0.328133	13.478	2.10643e-41	1.85602e-39	4.66414	4.40791	4.57161	5.15806	4.5389	5.36545	8.14326	7.86688	7.56427	8.24656	8.21188	8.41131
ENSG00000164181.14	ELOVL7	ELOVL fatty acid elongase 7 [Source:HGNC Symbol;Acc:HGNC:26292]	114.477	4.41565	0.363022	12.1636	4.85803e-34	2.86653e-32	4.88622	4.56319	5.6257	5.07804	4.28698	5.40516	9.53322	9.16924	8.10514	8.1083	9.08991	8.70085
ENSG00000130477.15	UNC13A	unc-13 homolog A [Source:HGNC Symbol;Acc:HGNC:23150]	235.468	4.4135	0.518175	8.5174	1.63177e-17	2.70572e-16	4.7224	5.14101	5.88463	6.03493	4.21156	6.61729	10.3326	9.98114	10.3757	9.49954	10.0537	9.29815
ENSG00000181634.8	TNFSF15	TNF superfamily member 15 [Source:HGNC Symbol;Acc:HGNC:11931]	547.658	4.40471	0.405795	10.8545	1.89832e-27	7.18692e-26	5.84213	6.46278	5.51051	5.40598	5.27363	8.20136	11.1928	11.7261	10.8707	10.6172	9.98309	10.0409
ENSG00000049249.8	TNFRSF9	TNF receptor superfamily member 9 [Source:HGNC Symbol;Acc:HGNC:11924]	291.126	4.35383	0.362891	11.9976	3.65683e-33	2.02403e-31	4.82041	5.21155	5.50866	5.53555	4.75518	6.71681	10.4225	10.0193	9.14097	9.53273	9.9689	10.2894
ENSG00000105835.12	NAMPT	nicotinamide phosphoribosyltransferase [Source:HGNC Symbol;Acc:HGNC:30092]	10884.9	4.34164	0.255286	17.007	7.29005e-65	1.83644e-62	10.7266	10.2097	10.0987	10.9309	10.2371	10.7701	15.6893	16.0651	15.5001	15.4446	15.8406	14.7023
ENSG00000172183.15	ISG20	interferon stimulated exonuclease gene 20 [Source:HGNC Symbol;Acc:HGNC:6130]	237.29	4.33179	0.311046	13.9265	4.37287e-44	4.59479e-42	4.86006	4.63936	4.56978	5.59595	4.56712	5.12506	9.33392	8.14113	8.75858	9.1852	8.15761	8.79913
ENSG00000134321.12	RSAD2	radical S-adenosyl methionine domain containing 2 [Source:HGNC Symbol;Acc:HGNC:30908]	2983.28	4.31807	0.415586	10.3903	2.7443e-25	8.82532e-24	8.35439	6.00907	5.99725	8.11471	6.33982	6.19488	11.2379	10.7212	11.6668	11.9597	9.73335	11.101
ENSG00000274736.5	CCL23	C-C motif chemokine ligand 23 [Source:HGNC Symbol;Acc:HGNC:10622]	530.685	4.19704	0.275371	15.2414	1.87911e-52	3.05145e-50	6.80404	6.7357	7.22563	7.23056	6.98282	8.4473	11.4635	10.7622	11.2611	11.1135	11.5296	10.6608
ENSG00000150637.9	CD226	CD226 molecule [Source:HGNC Symbol;Acc:HGNC:16961]	133.232	4.19594	0.523561	8.01423	1.10829e-15	1.53357e-14	4.45708	5.65987	4.82647	4.99801	4.77645	6.98158	10.2227	8.36801	7.67136	7.04283	9.38645	8.95151
ENSG00000230438.7	SERPINB9P1	serpin family B member 9 pseudogene 1 [Source:HGNC Symbol;Acc:HGNC:28590]	152.663	4.19569	0.444963	9.4293	4.12836e-21	9.35618e-20	4.69109	4.80883	5.96185	5.96579	4.55251	6.18373	10.3803	8.4274	8.51342	8.02124	9.14184	10.3595
ENSG00000121594.12	CD80	CD80 molecule [Source:HGNC Symbol;Acc:HGNC:1700]	585.409	4.16957	0.179698	23.2032	4.22896e-119	5.53966e-116	6.92345	6.80058	6.3396	6.80439	7.13569	6.90322	10.897	10.267	10.6174	10.878	10.1812	11.5507
ENSG00000125810.10	CD93	CD93 molecule [Source:HGNC Symbol;Acc:HGNC:15855]	434.719	4.16534	0.442365	9.41608	4.68265e-21	1.05758e-19	5.56826	6.39658	6.02489	6.23431	6.00722	6.82663	11.4699	11.5716	10.3757	10.7783	10.8418	10.5207
ENSG00000169908.12	TM4SF1	transmembrane 4 L six family member 1 [Source:HGNC Symbol;Acc:HGNC:11853]	954.706	4.14817	0.500469	8.28857	1.1462e-16	1.75676e-15	6.01683	5.85218	7.10791	6.43875	5.2628	8.83806	11.1425	11.3771	11.1961	10.6981	10.825	11.5591
ENSG00000103528.17	SYT17	synaptotagmin 17 [Source:HGNC Symbol;Acc:HGNC:24119]	60.5039	4.13349	0.26902	15.365	2.81093e-53	4.80278e-51	4.39014	4.29628	4.21501	4.6087	5.29483	5.02801	7.4369	8.41161	8.18982	8.22906	7.73687	8.20015
ENSG00000167772.12	ANGPTL4	angiopoietin like 4 [Source:HGNC Symbol;Acc:HGNC:16039]	505.352	4.11754	0.580772	7.08977	1.34333e-12	1.34463e-11	4.77351	5.62014	4.95117	5.61814	4.93412	6.69971	9.13478	7.8984	8.7937	6.73813	9.01963	10.7585
ENSG00000126262.4	FFAR2	free fatty acid receptor 2 [Source:HGNC Symbol;Acc:HGNC:4501]	528.979	4.10713	0.336681	12.1989	3.15181e-34	1.88237e-32	7.73774	7.17608	6.73802	7.5464	7.83793	6.0357	10.4475	10.5425	11.7996	11.7285	10.6865	10.6835
ENSG00000074410.14	CA12	carbonic anhydrase 12 [Source:HGNC Symbol;Acc:HGNC:1371]	10157.5	4.10118	0.257159	15.9481	2.93799e-57	5.55082e-55	9.8416	9.81891	10.5471	10.5512	9.59454	11.7628	14.9736	14.9879	14.7594	14.3612	15.0653	14.5367
ENSG00000227191.8	TRGC2	T cell receptor gamma constant 2 [Source:HGNC Symbol;Acc:HGNC:12276]	241.122	4.06495	0.404904	10.0393	1.02411e-23	2.91212e-22	6.71271	6.38668	6.21407	5.80699	6.95656	5.18861	9.56622	9.80645	9.22701	8.68922	9.6539	9.7714
ENSG00000113448.19	PDE4D	phosphodiesterase 4D [Source:HGNC Symbol;Acc:HGNC:8783]	86.6942	3.97989	0.267833	14.8596	6.02866e-50	8.71009e-48	4.8435	4.92789	5.4025	4.8614	5.17395	5.73662	8.87377	8.93635	7.96433	7.66619	9.08299	8.00469
ENSG00000142949.17	PTPRF	protein tyrosine phosphatase receptor type F [Source:HGNC Symbol;Acc:HGNC:9670]	745.366	3.97859	0.401226	9.91609	3.54351e-23	9.57721e-22	6.58976	5.95816	8.06447	8.83373	5.63249	8.6813	11.3415	11.0231	10.7208	11.3552	11.4419	10.7586
ENSG00000023445.14	BIRC3	baculoviral IAP repeat containing 3 [Source:HGNC Symbol;Acc:HGNC:591]	340.497	3.97529	0.297107	13.38	7.91592e-41	6.7626e-39	5.96628	5.76904	5.78393	6.0657	5.82838	6.60977	10.4178	9.77211	9.64693	10.078	9.45893	11.1195
ENSG00000225492.6	GBP1P1	guanylate binding protein 1 pseudogene 1 [Source:HGNC Symbol;Acc:HGNC:39561]	108.439	3.95546	0.214936	18.403	1.24382e-75	4.69995e-73	5.22287	5.26017	4.69174	5.68423	5.01249	5.20154	8.80301	7.84623	8.32117	8.48939	7.95568	8.63413
ENSG00000233834.6		novel transcript	55.7617	3.92774	0.395591	9.9288	3.11976e-23	8.47858e-22	4.47521	4.68538	4.38249	4.89109	4.17929	4.84052	7.31654	7.00853	6.46509	6.62076	6.12021	8.2525
ENSG00000168421.13	RHOH	ras homolog family member H [Source:HGNC Symbol;Acc:HGNC:686]	331.992	3.90132	0.249948	15.6085	6.37199e-55	1.13821e-52	6.28468	6.87236	6.35582	6.70226	6.59041	6.82969	11.0784	10.1241	9.68375	9.02553	10.557	9.99186
ENSG00000124882.4	EREG	epiregulin [Source:HGNC Symbol;Acc:HGNC:3443]	1074.4	3.89712	0.556002	7.00919	2.39706e-12	2.34678e-11	6.20996	6.60781	5.72511	6.05215	6.55626	8.30431	13.0693	12.0782	10.3357	10.2424	11.4161	11.5912
ENSG00000111913.19	RIPOR2	RHO family interacting cell polarization regulator 2 [Source:HGNC Symbol;Acc:HGNC:13872]	218.533	3.84185	0.300199	12.7977	1.68878e-37	1.22899e-35	6.29145	7.08981	6.36422	5.78471	6.16572	6.23169	10.1333	10.3671	9.74818	9.39672	10.5169	8.33362
ENSG00000136960.12	ENPP2	ectonucleotide pyrophosphatase/phosphodiesterase 2 [Source:HGNC Symbol;Acc:HGNC:3357]	1114.96	3.83235	0.362097	10.5838	3.54393e-26	1.23685e-24	6.89771	6.83788	7.27692	7.25078	6.8136	9.32762	12.4993	12.8999	12.0566	11.8028	12.6318	11.1222
ENSG00000137331.12	IER3	immediate early response 3 [Source:HGNC Symbol;Acc:HGNC:5392]	101.593	3.82125	0.485103	7.8772	3.34809e-15	4.41817e-14	4.35742	4.46926	5.72177	5.44656	4.23907	5.833	8.41543	7.55176	7.94473	7.25704	7.89311	8.84281
ENSG00000117594.10	HSD11B1	hydroxysteroid 11-beta dehydrogenase 1 [Source:HGNC Symbol;Acc:HGNC:5208]	1846.52	3.81462	0.305692	12.4786	9.7644e-36	6.50375e-34	7.7029	6.82756	7.61347	7.79021	7.1582	8.86058	10.4048	11.5625	12.3824	12.4061	10.4907	12.2311
ENSG00000225964.6	NRIR	negative regulator of interferon response [Source:HGNC Symbol;Acc:HGNC:51269]	64.1471	3.80844	0.330728	11.5153	1.10441e-30	5.35817e-29	5.20072	4.10538	4.46733	4.80359	4.7506	4.51461	7.01619	6.67054	7.30127	7.26021	6.07852	7.37411
ENSG00000255921.1		novel transcript, antisense to BCAT1	151.354	3.80531	0.313465	12.1395	6.5195e-34	3.80124e-32	5.03356	5.11083	5.53503	6.64574	4.80055	6.64571	9.02127	9.32964	8.74811	9.16425	8.74533	8.83382
ENSG00000213512.3	GBP7	guanylate binding protein 7 [Source:HGNC Symbol;Acc:HGNC:29606]	67.4369	3.7985	0.404313	9.39496	5.72414e-21	1.27521e-19	4.33895	3.67052	4.13089	4.70867	4.61039	4.4478	7.2171	7.03727	8.13332	7.96886	6.71263	8.25102
ENSG00000103888.17	CEMIP	cell migration inducing hyaluronidase 1 [Source:HGNC Symbol;Acc:HGNC:29213]	119.444	3.77481	0.413804	9.12222	7.36039e-20	1.49715e-18	5.57008	5.19891	5.9979	7.33772	4.92446	5.30818	9.23323	10.2039	8.73008	8.86859	8.17704	8.20143
ENSG00000026751.17	SLAMF7	SLAM family member 7 [Source:HGNC Symbol;Acc:HGNC:21394]	5542.54	3.75635	0.334307	11.2362	2.70725e-29	1.19271e-27	9.07667	8.33391	9.7333	10.4146	8.07423	10.3624	13.5538	13.8586	13.6057	14.2833	13.6757	13.7063
ENSG00000273415.3	LINC02725	long intergenic non-protein coding RNA 2725 [Source:HGNC Symbol;Acc:HGNC:54242]	50.1624	3.74218	0.738095	5.07006	3.97697e-07	1.98334e-06	4.85414	4.01332	6.70495	6.18662	4.21396	5.14435	7.75427	7.30485	8.00934	6.88136	7.29663	6.31504
ENSG00000107249.23	GLIS3	GLIS family zinc finger 3 [Source:HGNC Symbol;Acc:HGNC:28510]	74.3243	3.74042	0.400195	9.3465	9.0593e-21	1.98668e-19	5.20483	6.05852	5.35727	5.32809	4.80249	5.45274	9.55045	8.35768	7.26574	6.78173	8.98417	8.28181
ENSG00000251136.9		novel transcript	544.704	3.73463	0.237738	15.709	1.31257e-55	2.38802e-53	6.20234	6.32505	6.75745	6.47119	6.30363	7.06301	10.5501	10.2404	10.1573	9.52451	10.5787	11.0633
ENSG00000227825.4	SLC9A7P1	solute carrier family 9 member 7 pseudogene 1 [Source:HGNC Symbol;Acc:HGNC:32679]	179.685	3.72893	0.396878	9.39567	5.68575e-21	1.2681e-19	6.96704	6.86499	6.19438	6.89432	6.38933	6.01157	9.85402	10.2076	8.80405	9.2059	10.4094	8.3111
ENSG00000132185.16	FCRLA	Fc receptor like A [Source:HGNC Symbol;Acc:HGNC:18504]	371.967	3.72223	0.577322	6.44741	1.13775e-10	9.15462e-10	5.70575	5.33093	5.81215	6.88025	5.34615	6.24239	8.37527	9.63076	9.17778	10.0437	7.24639	9.214
ENSG00000151693.11	ASAP2	ArfGAP with SH3 domain, ankyrin repeat and PH domain 2 [Source:HGNC Symbol;Acc:HGNC:2721]	110.887	3.71552	0.414681	8.95996	3.24796e-19	6.25066e-18	5.96967	4.90083	6.05205	6.09348	4.87344	5.60818	8.03188	9.1658	9.02477	9.19995	7.72698	8.11668
ENSG00000141753.7	IGFBP4	insulin like growth factor binding protein 4 [Source:HGNC Symbol;Acc:HGNC:5473]	166.283	3.70378	0.374158	9.89897	4.20581e-23	1.1313e-21	5.0154	5.42579	5.16957	4.63006	5.38428	5.39168	7.47326	7.44653	8.13426	8.97943	6.88046	9.38794
ENSG00000154262.13	ABCA6	ATP binding cassette subfamily A member 6 [Source:HGNC Symbol;Acc:HGNC:36]	104.643	3.69953	0.419891	8.81069	1.24373e-18	2.2712e-17	4.7637	4.73966	5.17558	5.15195	4.31114	6.12748	8.40919	8.26794	8.32614	7.82523	8.19481	8.15803
ENSG00000180316.12	PNPLA1	patatin like phospholipase domain containing 1 [Source:HGNC Symbol;Acc:HGNC:21246]	122.419	3.64654	0.187964	19.4002	7.68547e-84	3.8721e-81	5.37534	6.02189	5.4564	5.57871	5.67291	6.18235	9.20391	8.88312	8.43906	8.75532	9.00761	8.79789
ENSG00000186469.8	GNG2	G protein subunit gamma 2 [Source:HGNC Symbol;Acc:HGNC:4404]	103.807	3.64627	0.369436	9.86984	5.62564e-23	1.49376e-21	5.08984	5.35663	5.62118	5.58697	4.99085	5.64142	9.42435	9.16975	7.38671	8.3803	8.63104	8.99126
ENSG00000163736.4	PPBP	pro-platelet basic protein [Source:HGNC Symbol;Acc:HGNC:9240]	1129.46	3.62967	0.669573	5.42087	5.93088e-08	3.36129e-07	7.02249	7.63534	6.60163	7.51629	8.38489	10.7852	13.1403	12.4702	10.895	10.3835	13.4912	10.3065
ENSG00000147408.14	CSGALNACT1	chondroitin sulfate N-acetylgalactosaminyltransferase 1 [Source:HGNC Symbol;Acc:HGNC:24290]	150.19	3.6221	0.359967	10.0623	8.10688e-24	2.32204e-22	5.15356	5.3036	6.78578	5.77793	5.04355	6.25	9.77806	9.74435	8.66254	8.03979	9.78084	9.2051
ENSG00000276070.5	CCL4L2	C-C motif chemokine ligand 4 like 2 [Source:HGNC Symbol;Acc:HGNC:24066]	145.605	3.60968	0.373004	9.67732	3.76442e-22	9.44661e-21	5.10841	6.08656	4.89116	5.41394	4.81997	6.27157	8.7334	8.24065	8.07218	9.11693	8.52644	8.46939
ENSG00000106701.12	FSD1L	fibronectin type III and SPRY domain containing 1 like [Source:HGNC Symbol;Acc:HGNC:13753]	278.434	3.60175	0.194557	18.5126	1.63535e-76	6.55775e-74	6.69979	6.99337	6.56607	6.29024	7.0169	7.10557	10.4268	10.3463	10.3568	10.2496	10.1165	9.79723
ENSG00000186431.19	FCAR	Fc fragment of IgA receptor [Source:HGNC Symbol;Acc:HGNC:3608]	354.763	3.58361	0.531369	6.74411	1.53967e-11	1.37326e-10	4.95993	7.25805	5.17094	5.26091	5.79802	8.16496	11.4305	10.6237	9.69003	9.75521	10.701	9.94916
ENSG00000237513.2		novel transcript	114.102	3.5804	0.252601	14.1741	1.32457e-45	1.51317e-43	5.05494	5.12717	5.66663	5.69113	5.16464	5.81517	9.04213	8.96208	7.63182	7.67817	8.72133	8.2094
ENSG00000134954.14	ETS1	ETS proto-oncogene 1, transcription factor [Source:HGNC Symbol;Acc:HGNC:3488]	81.9472	3.5211	0.304692	11.5562	6.86502e-31	3.40633e-29	4.80171	5.41945	5.07998	5.784	5.45727	5.80292	9.03085	8.74856	7.63314	7.38875	9.06048	8.27919
ENSG00000058056.9	USP13	ubiquitin specific peptidase 13 [Source:HGNC Symbol;Acc:HGNC:12611]	342.866	3.51272	0.209547	16.7634	4.51964e-63	1.06996e-60	6.84463	7.19699	6.62111	6.38806	7.12536	7.30232	10.3461	10.084	10.364	9.70817	10.5285	10.281
ENSG00000101460.13	MAP1LC3A	microtubule associated protein 1 light chain 3 alpha [Source:HGNC Symbol;Acc:HGNC:6838]	377.362	3.49972	0.209126	16.735	7.28694e-63	1.68448e-60	7.02956	7.48856	7.26982	7.19466	6.51699	7.12957	11.0384	10.0445	9.64311	9.97893	10.8473	10.2346
ENSG00000164038.16	SLC9B2	solute carrier family 9 member B2 [Source:HGNC Symbol;Acc:HGNC:25143]	59.1966	3.48567	0.361419	9.64442	5.19051e-22	1.28126e-20	5.35449	5.68337	5.30454	5.21844	6.09991	5.68455	8.58813	6.95117	6.89675	6.28838	7.96229	8.47221
ENSG00000163430.12	FSTL1	follistatin like 1 [Source:HGNC Symbol;Acc:HGNC:3972]	53.5153	3.44705	0.394928	8.72831	2.58512e-18	4.62615e-17	4.87189	4.59541	5.09408	5.09684	4.52149	4.83975	7.20685	6.63673	6.06251	5.86382	6.00328	8.72975
ENSG00000144476.6	ACKR3	atypical chemokine receptor 3 [Source:HGNC Symbol;Acc:HGNC:23692]	764.336	3.39785	0.533822	6.36512	1.95131e-10	1.52876e-09	7.42052	7.28758	7.69412	7.44292	7.47971	8.34655	12.0873	11.8727	10.8738	10.8896	12.2221	10.7375
ENSG00000163235.16	TGFA	transforming growth factor alpha [Source:HGNC Symbol;Acc:HGNC:11765]	300.596	3.37026	0.295482	11.406	3.90395e-30	1.81345e-28	5.83145	6.44039	7.40497	6.7539	6.65447	7.41681	10.8351	9.93785	9.2105	9.06569	10.4353	9.88974
ENSG00000103257.9	SLC7A5	solute carrier family 7 member 5 [Source:HGNC Symbol;Acc:HGNC:11063]	254.999	3.36542	0.442483	7.60577	2.83204e-14	3.38278e-13	6.00639	7.14354	6.35805	6.73271	5.9174	7.6923	11.4528	9.94828	7.96031	8.22322	10.6152	8.53988
ENSG00000159200.18	RCAN1	regulator of calcineurin 1 [Source:HGNC Symbol;Acc:HGNC:3040]	911.139	3.35743	0.222735	15.0737	2.41322e-51	3.70448e-49	8.61449	8.29825	7.98049	8.45835	8.62636	8.19011	10.9869	11.1311	11.7326	11.0543	10.1416	10.9724
ENSG00000104112.9	SCG3	secretogranin III [Source:HGNC Symbol;Acc:HGNC:13707]	86.2202	3.35261	0.393679	8.51611	1.65001e-17	2.73135e-16	5.44346	4.80128	5.61149	6.68662	4.68105	5.2398	8.84889	8.86525	7.82966	8.24014	8.24246	7.49975
ENSG00000253320.7	AZIN1-AS1	AZIN1 antisense RNA 1 [Source:HGNC Symbol;Acc:HGNC:51558]	50.0355	3.34986	0.303913	11.0224	2.97947e-28	1.20958e-26	4.50877	4.64962	5.36663	5.6472	4.49969	5.4854	8.43998	7.8783	6.80209	6.62335	8.20867	7.30294
ENSG00000172594.13	SMPDL3A	sphingomyelin phosphodiesterase acid like 3A [Source:HGNC Symbol;Acc:HGNC:17389]	906.452	3.33993	0.195536	17.0809	2.06032e-65	5.32673e-63	7.73428	7.7028	7.5554	8.3566	7.92198	8.72542	11.6899	11.7569	11.7557	11.9766	11.8794	11.0873
ENSG00000122862.5	SRGN	serglycin [Source:HGNC Symbol;Acc:HGNC:9361]	28097.3	3.31559	0.123126	26.9284	1.02289e-159	4.01976e-156	12.8909	13.0998	12.5706	12.3871	13.2505	13.4241	16.0861	16.1675	16.2726	16.1893	15.9243	16.6317
ENSG00000137462.8	TLR2	toll like receptor 2 [Source:HGNC Symbol;Acc:HGNC:11848]	2437.95	3.31068	0.184263	17.9672	3.52231e-72	1.17305e-69	9.3421	9.88231	9.13346	8.88167	10.0629	9.79454	13.2455	12.9705	12.6433	11.8682	13.2006	12.7149
ENSG00000188372.15	ZP3	zona pellucida glycoprotein 3 [Source:HGNC Symbol;Acc:HGNC:13189]	180.924	3.29453	0.287445	11.4614	2.06067e-30	9.80388e-29	5.64118	5.57268	5.80035	6.24459	6.01635	6.47252	9.18059	7.8661	9.62942	9.18288	8.26362	9.11071
ENSG00000137965.11	IFI44	interferon induced protein 44 [Source:HGNC Symbol;Acc:HGNC:16938]	1977.93	3.29222	0.270921	12.152	5.60004e-34	3.29447e-32	9.31001	7.86875	7.14352	8.94633	7.78281	7.61815	11.8708	11.4553	11.7044	11.493	10.7782	11.4327
ENSG00000174705.13	SH3PXD2B	SH3 and PX domains 2B [Source:HGNC Symbol;Acc:HGNC:29242]	1068.53	3.27096	0.24638	13.2761	3.18714e-40	2.62025e-38	7.89888	7.29315	8.31905	8.49614	7.82603	9.59522	12.3787	12.0245	11.3163	11.2811	12.2066	10.9741
ENSG00000008517.16	IL32	interleukin 32 [Source:HGNC Symbol;Acc:HGNC:16830]	72.4649	3.25843	0.307776	10.587	3.42317e-26	1.20111e-24	5.03885	5.48757	5.42263	5.63886	4.49245	5.83696	8.88252	8.10774	7.08131	7.18744	8.46189	7.96152
ENSG00000166920.12	C15orf48	chromosome 15 open reading frame 48 [Source:HGNC Symbol;Acc:HGNC:29898]	4408.19	3.24952	0.182341	17.8212	4.84086e-71	1.48622e-68	9.57303	9.36189	9.90357	10.0454	9.06201	10.5729	13.3149	13.395	13.3888	13.0455	13.4945	13.4312
ENSG00000167077.13	MEI1	meiotic double-stranded break formation protein 1 [Source:HGNC Symbol;Acc:HGNC:28613]	224.398	3.24728	0.237681	13.6624	1.70321e-42	1.63086e-40	5.94169	5.94974	7.2781	6.97878	5.66567	6.83343	10.1924	10.0083	9.17707	9.01853	9.90249	8.88225
ENSG00000151012.13	SLC7A11	solute carrier family 7 member 11 [Source:HGNC Symbol;Acc:HGNC:11059]	878.724	3.24371	0.378425	8.57161	1.02051e-17	1.73011e-16	7.10286	7.69885	8.88014	8.71388	6.81655	8.69572	12.8211	12.2608	11.0734	9.89707	12.1346	10.1074
ENSG00000235888.3		novel transcript	62.508	3.24251	0.421248	7.6974	1.38868e-14	1.72588e-13	4.50993	4.27747	4.61851	4.85775	4.28413	5.34108	8.4515	8.10922	7.23946	7.90158	7.52935	7.21387
ENSG00000112195.9	TREML2	triggering receptor expressed on myeloid cells like 2 [Source:HGNC Symbol;Acc:HGNC:21092]	55.3838	3.22981	0.315812	10.227	1.50095e-24	4.53726e-23	4.77519	4.99053	5.05344	5.10787	4.69706	5.32023	8.41893	8.22079	6.83997	6.71412	8.41899	7.0605
ENSG00000104043.14	ATP8B4	ATPase phospholipid transporting 8B4 (putative) [Source:HGNC Symbol;Acc:HGNC:13536]	250.431	3.2139	0.320292	10.0343	1.07719e-23	3.05862e-22	6.62861	6.94013	7.1541	6.95768	6.781	7.4388	10.8682	10.5694	8.74442	9.09973	10.0575	9.51754
ENSG00000142089.16	IFITM3	interferon induced transmembrane protein 3 [Source:HGNC Symbol;Acc:HGNC:5414]	1664.34	3.2025	0.396448	8.07798	6.58507e-16	9.30864e-15	9.11326	7.83795	5.9768	8.48048	6.06913	6.73422	11.6876	10.1519	10.5033	11.5634	10.2052	10.37
ENSG00000143546.10	S100A8	S100 calcium binding protein A8 [Source:HGNC Symbol;Acc:HGNC:10498]	2956.35	3.18213	0.364735	8.72451	2.67331e-18	4.77961e-17	10.5809	10.984	10.3963	10.9459	11.1078	10.0922	13.44	13.5776	14.2798	13.9648	13.7085	11.7179
ENSG00000110944.9	IL23A	interleukin 23 subunit alpha [Source:HGNC Symbol;Acc:HGNC:15488]	478.775	3.1654	0.425555	7.4383	1.01989e-13	1.14514e-12	5.57087	5.86699	6.55051	7.03679	5.60396	6.53641	10.5041	9.92202	7.53048	8.91127	8.54696	10.9938
ENSG00000162654.9	GBP4	guanylate binding protein 4 [Source:HGNC Symbol;Acc:HGNC:20480]	2007.89	3.16519	0.2463	12.851	8.49389e-38	6.2508e-36	8.92452	8.48493	7.72392	8.2845	8.97082	8.58245	12.0114	11.243	12.6138	12.5354	11.2818	12.5875
ENSG00000104320.13	NBN	nibrin [Source:HGNC Symbol;Acc:HGNC:7652]	2122.79	3.15779	0.118837	26.5725	1.41326e-155	4.6282e-152	9.24316	9.15952	9.05459	8.93583	9.42302	9.21861	12.4563	12.3926	12.3937	11.9975	12.424	12.7267
ENSG00000175130.7	MARCKSL1	MARCKS like 1 [Source:HGNC Symbol;Acc:HGNC:7142]	152.789	3.153	0.326601	9.65399	4.72783e-22	1.17443e-20	5.69346	6.39938	5.91706	6.07687	6.21871	7.00385	10.0148	8.93301	7.70786	7.6277	10.0146	8.71839
ENSG00000117091.10	CD48	CD48 molecule [Source:HGNC Symbol;Acc:HGNC:1683]	520.147	3.15142	0.252502	12.4808	9.50409e-36	6.3519e-34	6.47264	6.90936	6.47451	6.63465	6.91066	8.01863	10.2304	10.3492	10.225	10.8316	10.4368	10.3919
ENSG00000155307.18	SAMSN1	SAM domain, SH3 domain and nuclear localization signals 1 [Source:HGNC Symbol;Acc:HGNC:10528]	1800.5	3.15089	0.257553	12.2339	2.04765e-34	1.23798e-32	8.41117	8.34847	8.62876	8.24729	8.99739	9.2668	13.1253	12.9363	12.2593	11.9293	12.6139	12.3314
ENSG00000257354.2		novel transcript	86.7068	3.12458	0.238838	13.0824	4.14996e-39	3.19775e-37	5.2808	5.58546	5.79923	6.27601	5.31607	5.38154	8.74559	8.8291	8.35462	7.36512	8.90014	8.03177
ENSG00000102265.12	TIMP1	TIMP metallopeptidase inhibitor 1 [Source:HGNC Symbol;Acc:HGNC:11820]	5805.7	3.1189	0.232631	13.4071	5.49787e-41	4.75893e-39	10.7033	11.4748	10.6283	11.0181	10.9565	11.8363	14.541	14.9659	13.809	14.23	14.4151	13.4915
ENSG00000251230.6	MIR3945HG	MIR3945 host gene [Source:HGNC Symbol;Acc:HGNC:52002]	806.949	3.11404	0.303535	10.2592	1.07554e-24	3.28156e-23	8.36537	8.34189	8.7255	8.64966	8.01414	7.60493	10.8954	11.0563	11.0852	11.1356	10.928	10.4764
ENSG00000163297.17	ANTXR2	ANTXR cell adhesion molecule 2 [Source:HGNC Symbol;Acc:HGNC:21732]	1051.57	3.09641	0.282366	10.9659	5.57264e-28	2.22104e-26	8.28399	7.82832	9.15915	9.15919	8.15983	9.52518	12.5733	12.3599	11.3091	11.181	12.3221	11.7615
ENSG00000133816.15	MICAL2	microtubule associated monooxygenase, calponin and LIM domain containing 2 [Source:HGNC Symbol;Acc:HGNC:24693]	1704.25	3.08059	0.29344	10.4982	8.80555e-26	2.96776e-24	9.05216	9.82117	9.43295	9.25797	9.5628	10.2322	13.0734	12.2794	11.7846	11.4036	12.5161	12.0526
ENSG00000111554.14	MDM1	Mdm1 nuclear protein [Source:HGNC Symbol;Acc:HGNC:29917]	309.199	3.0712	0.13747	22.3409	1.48029e-110	1.6159e-107	7.3398	7.30934	7.27001	6.84761	7.376	7.01579	9.65554	10.1509	10.3214	9.90148	9.77902	10.1892
ENSG00000259207.7	ITGB3	integrin subunit beta 3 [Source:HGNC Symbol;Acc:HGNC:6156]	1289.88	3.06026	0.23987	12.758	2.81401e-37	2.00335e-35	8.44082	7.76732	9.17859	9.87004	7.41903	9.21528	12.4683	12.3836	11.5159	11.4202	12.0818	11.3975
ENSG00000184678.10	HIST2H2BE	histone cluster 2 H2B family member e [Source:HGNC Symbol;Acc:HGNC:4760]	489.961	3.04575	0.193044	15.7775	4.4432e-56	8.23626e-54	7.29658	7.07151	7.56364	8.03065	6.52264	6.95468	10.3311	10.3138	10.5536	10.557	10.1722	9.93211
ENSG00000182310.14	SPACA6	sperm acrosome associated 6 [Source:HGNC Symbol;Acc:HGNC:27113]	74.594	3.03591	0.251876	12.0532	1.8665e-33	1.05996e-31	5.71176	5.25217	5.39482	5.43589	4.93656	5.47732	8.46852	8.21165	7.67867	7.48473	8.53068	7.59377
ENSG00000166926.8	MS4A6E	membrane spanning 4-domains A6E [Source:HGNC Symbol;Acc:HGNC:14285]	54.6894	3.03566	0.526879	5.76158	8.33285e-09	5.34723e-08	4.96776	5.01227	4.6117	6.40906	5.49082	4.81263	5.58267	7.33964	5.66064	8.89258	5.19025	6.80838
ENSG00000196684.12	HSH2D	hematopoietic SH2 domain containing [Source:HGNC Symbol;Acc:HGNC:24920]	154.401	3.0285	0.331197	9.14411	6.01224e-20	1.23185e-18	5.68668	4.47973	4.79595	5.55161	5.15829	4.63387	7.82822	6.92684	7.61143	8.19483	6.89218	8.05481
ENSG00000010030.14	ETV7	ETS variant 7 [Source:HGNC Symbol;Acc:HGNC:18160]	81.0405	2.99597	0.313616	9.55299	1.26004e-21	2.99956e-20	5.48351	4.59772	4.00833	4.99774	4.5565	4.6197	7.04081	6.46224	6.92517	7.78975	6.48122	7.08771
ENSG00000184557.4	SOCS3	suppressor of cytokine signaling 3 [Source:HGNC Symbol;Acc:HGNC:19391]	3587.68	2.97884	0.264427	11.2653	1.94781e-29	8.67856e-28	9.19486	9.77602	9.46793	8.69718	8.97612	10.6589	13.6641	13.2432	12.7122	12.7785	13.4901	12.7418
ENSG00000134326.11	CMPK2	cytidine/uridine monophosphate kinase 2 [Source:HGNC Symbol;Acc:HGNC:27015]	1433.26	2.96843	0.416795	7.12205	1.06334e-12	1.07699e-11	9.4489	7.68001	6.61627	9.05583	7.62765	6.4656	11.0597	10.5353	11.3126	11.4581	9.71926	10.6599
ENSG00000029153.14	ARNTL2	aryl hydrocarbon receptor nuclear translocator like 2 [Source:HGNC Symbol;Acc:HGNC:18984]	408.622	2.94934	0.215878	13.6621	1.70979e-42	1.63086e-40	7.45756	7.45306	7.68887	7.11518	7.37321	8.04601	10.6096	10.4038	10.0627	9.8542	10.5437	10.0407
ENSG00000126709.15	IFI6	interferon alpha inducible protein 6 [Source:HGNC Symbol;Acc:HGNC:4054]	9454.69	2.93559	0.242194	12.1208	8.19445e-34	4.76247e-32	11.5735	10.3639	9.62323	11.0516	9.61176	10.3057	13.8549	13.4684	13.7067	13.675	13.4396	13.5959
ENSG00000182487.12	NCF1B	neutrophil cytosolic factor 1B pseudogene [Source:HGNC Symbol;Acc:HGNC:32522]	1046.89	2.92944	0.259605	11.2842	1.56997e-29	7.01101e-28	7.63611	7.68399	7.9889	8.22268	7.67669	8.33708	10.8646	10.4841	11.3583	11.5398	11.2673	11.6412
ENSG00000163568.15	AIM2	absent in melanoma 2 [Source:HGNC Symbol;Acc:HGNC:357]	86.3991	2.91156	0.25976	11.2087	3.6963e-29	1.61039e-27	5.42966	4.73725	4.9533	5.21394	5.23129	5.74928	7.57154	7.97711	8.0189	8.05451	8.00701	7.92814
ENSG00000142512.15	SIGLEC10	sialic acid binding Ig like lectin 10 [Source:HGNC Symbol;Acc:HGNC:15620]	778.919	2.88852	0.281993	10.2432	1.26916e-24	3.84249e-23	7.89892	7.94007	8.26519	8.91075	7.81428	9.03648	11.5092	10.9225	11.4633	11.6253	11.9549	10.6598
ENSG00000181804.15	SLC9A9	solute carrier family 9 member A9 [Source:HGNC Symbol;Acc:HGNC:20653]	69.417	2.88536	0.361625	7.97888	1.47672e-15	2.01921e-14	4.62554	5.20543	5.69082	5.44535	5.08165	6.43559	8.93992	8.10067	7.19927	6.7556	8.57152	7.65594
ENSG00000134070.5	IRAK2	interleukin 1 receptor associated kinase 2 [Source:HGNC Symbol;Acc:HGNC:6113]	613.88	2.88462	0.286645	10.0634	8.01882e-24	2.30017e-22	6.9	7.4705	7.37664	7.94539	6.5479	8.10581	11.5321	10.8497	9.41637	10.1079	10.9917	9.98436
ENSG00000150347.16	ARID5B	AT-rich interaction domain 5B [Source:HGNC Symbol;Acc:HGNC:17362]	861.112	2.88356	0.246751	11.6861	1.50134e-31	7.72246e-30	7.34852	7.24773	7.76127	7.25312	7.59193	8.79467	11.3472	11.2655	11.0087	11.1959	11.1634	10.8855
ENSG00000128872.10	TMOD2	tropomodulin 2 [Source:HGNC Symbol;Acc:HGNC:11872]	100.168	2.87856	0.331808	8.67539	4.12148e-18	7.25653e-17	5.41777	5.67064	5.23419	5.18713	6.11682	6.61876	8.819	7.94466	7.41623	6.78993	9.25827	8.44195
ENSG00000160326.14	SLC2A6	solute carrier family 2 member 6 [Source:HGNC Symbol;Acc:HGNC:11011]	1778.11	2.87483	0.201284	14.2824	2.81634e-46	3.39728e-44	9.04164	9.29943	9.11365	8.43351	8.48962	9.51717	12.1435	11.477	11.8021	12.1215	12.3241	12.0289
ENSG00000145901.15	TNIP1	TNFAIP3 interacting protein 1 [Source:HGNC Symbol;Acc:HGNC:16903]	9745.24	2.86613	0.138388	20.7108	2.77042e-95	2.09369e-92	11.4255	11.4396	11.6001	11.7459	11.2523	12.2801	14.9557	14.7156	14.3804	14.7436	14.9712	14.4161
ENSG00000157601.14	MX1	MX dynamin like GTPase 1 [Source:HGNC Symbol;Acc:HGNC:7532]	4462.49	2.86141	0.413903	6.91325	4.7369e-12	4.47908e-11	11.0329	8.28788	8.22995	11.0463	8.19819	7.71493	12.5736	12.1308	12.6008	12.7177	12.0777	12.1524
ENSG00000286256.2		novel transcript, antisense to ACSL1	1272.86	2.86132	0.314831	9.08841	1.00498e-19	2.0274e-18	9.00411	9.03747	9.359	9.56282	8.71744	8.09948	11.2913	11.6409	11.5313	11.9416	11.419	10.6252
ENSG00000147454.14	SLC25A37	solute carrier family 25 member 37 [Source:HGNC Symbol;Acc:HGNC:29786]	2984.96	2.85454	0.292241	9.76776	1.54842e-22	3.95643e-21	9.13491	9.94474	9.19661	8.89881	9.51312	10.125	13.7221	13.1288	12.5334	12.2115	12.9918	12.9911
ENSG00000166523.8	CLEC4E	C-type lectin domain family 4 member E [Source:HGNC Symbol;Acc:HGNC:14555]	1927.19	2.84767	0.251315	11.3311	9.20349e-30	4.15723e-28	10.2746	9.39667	10.3161	9.30028	9.88977	9.57525	13.0082	13.1237	12.917	12.2369	12.9485	11.9186
ENSG00000183762.12	KREMEN1	kringle containing transmembrane protein 1 [Source:HGNC Symbol;Acc:HGNC:17550]	5017.03	2.83346	0.207295	13.6687	1.56102e-42	1.51096e-40	10.3629	10.4119	10.7842	10.977	10.3002	11.3829	14.0283	14.2106	13.5292	13.8261	13.8376	13.7292
ENSG00000180596.7	HIST1H2BC	histone cluster 1 H2B family member c [Source:HGNC Symbol;Acc:HGNC:4757]	104.927	2.83066	0.27155	10.4241	1.92539e-25	6.30533e-24	5.44551	4.94537	5.67418	6.40797	5.1559	5.43973	8.36633	8.54132	8.09699	8.58677	7.93763	8.25279
ENSG00000123685.9	BATF3	basic leucine zipper ATF-like transcription factor 3 [Source:HGNC Symbol;Acc:HGNC:28915]	77.0434	2.80424	0.265044	10.5803	3.67821e-26	1.28144e-24	5.41372	5.68173	6.12293	5.50902	5.47803	6.27253	8.6184	7.88383	7.79086	7.29089	8.6622	8.52252
ENSG00000089351.14	GRAMD1A	GRAM domain containing 1A [Source:HGNC Symbol;Acc:HGNC:29305]	3750.48	2.79874	0.203974	13.721	7.59832e-43	7.54037e-41	9.85023	10.1952	10.0832	10.2893	9.77226	10.6322	13.4095	13.0822	12.6119	13.2281	13.6657	13.2863
ENSG00000099985.4	OSM	oncostatin M [Source:HGNC Symbol;Acc:HGNC:8506]	950.196	2.79864	0.351714	7.95716	1.76034e-15	2.38874e-14	7.40946	9.40543	7.75532	7.87055	8.2194	8.88777	12.2288	11.0689	10.0202	11.1639	11.8107	11.4412
ENSG00000100906.10	NFKBIA	NFKB inhibitor alpha [Source:HGNC Symbol;Acc:HGNC:7797]	7192.8	2.79716	0.149983	18.6499	1.26505e-77	5.40367e-75	11.1797	11.139	11.015	11.0216	11.0215	11.4031	14.2704	14.2814	13.9432	13.9266	14.3385	13.9576
ENSG00000175066.16	GK5	glycerol kinase 5 [Source:HGNC Symbol;Acc:HGNC:28635]	672.339	2.78029	0.159457	17.436	4.40032e-68	1.23517e-65	8.23742	8.49163	8.0672	8.41711	8.22679	8.6318	11.4002	11.3664	10.0499	10.6127	11.4894	10.9168
ENSG00000135636.14	DYSF	dysferlin [Source:HGNC Symbol;Acc:HGNC:3097]	512.88	2.7782	0.42346	6.56072	5.35474e-11	4.47916e-10	7.16289	6.30682	7.36025	9.25398	7.26704	8.75827	10.1179	11.4613	9.91749	11.7081	11.095	10.4824
ENSG00000163874.11	ZC3H12A	zinc finger CCCH-type containing 12A [Source:HGNC Symbol;Acc:HGNC:26259]	1440.16	2.77421	0.195	14.2267	6.25439e-46	7.40316e-44	9.13202	9.34016	9.15095	9.49753	8.53063	8.97951	12.1192	11.9188	11.9472	12.2992	12.2342	11.6891
ENSG00000163900.11	TMEM41A	transmembrane protein 41A [Source:HGNC Symbol;Acc:HGNC:30544]	554.701	2.76534	0.263855	10.4805	1.06158e-25	3.54744e-24	7.80565	8.01517	7.38193	6.87256	8.27367	7.68085	9.83517	8.95082	10.5679	9.47548	8.82745	11.1256
ENSG00000183486.13	MX2	MX dynamin like GTPase 2 [Source:HGNC Symbol;Acc:HGNC:7533]	1278.94	2.76288	0.299016	9.23991	2.46714e-20	5.17363e-19	9.13339	7.11942	7.04266	8.88576	8.08882	7.15653	11.502	10.5067	11.0546	11.3071	10.2685	10.2452
ENSG00000047457.14	CP	ceruloplasmin [Source:HGNC Symbol;Acc:HGNC:2295]	895.521	2.75612	0.380863	7.23651	4.60374e-13	4.85034e-12	6.36525	6.51306	7.51967	6.36844	6.37016	9.48553	9.35935	10.1238	11.2447	10.4286	9.55318	11.1061
ENSG00000147650.11	LRP12	LDL receptor related protein 12 [Source:HGNC Symbol;Acc:HGNC:31708]	717.685	2.75233	0.208398	13.207	7.9905e-40	6.46112e-38	8.12504	7.84184	8.3892	7.69052	8.20927	9.05126	11.4319	11.2591	10.7465	10.3438	11.2558	10.982
ENSG00000139899.11	CBLN3	cerebellin 3 precursor [Source:HGNC Symbol;Acc:HGNC:20146]	124.451	2.75203	0.266537	10.3251	5.4241e-25	1.68104e-23	5.53557	5.8611	5.98222	5.73371	5.93766	6.54273	8.70626	7.95477	8.22223	7.18287	8.78092	8.93897
ENSG00000116711.10	PLA2G4A	phospholipase A2 group IVA [Source:HGNC Symbol;Acc:HGNC:9035]	938.225	2.74432	0.152754	17.9656	3.62605e-72	1.18747e-69	8.50085	8.69223	8.47929	8.16474	8.63521	8.6782	11.3069	11.5105	11.025	10.5019	11.427	11.3341
ENSG00000170458.14	CD14	CD14 molecule [Source:HGNC Symbol;Acc:HGNC:1628]	4626.68	2.736	0.248265	11.0205	3.04314e-28	1.23288e-26	12.0129	12.0536	11.5067	11.2346	11.6042	11.0211	14.3756	14.0717	14.0329	14.1799	14.8023	12.9667
ENSG00000173926.6	2021-03-03	membrane associated ring-CH-type finger 3 [Source:HGNC Symbol;Acc:HGNC:28728]	83.7529	2.72633	0.305646	8.91988	4.66786e-19	8.84463e-18	6.09462	6.34252	6.28271	6.16104	5.97093	6.31569	8.87053	8.027	7.82952	7.891	8.47398	8.28712
ENSG00000090339.9	ICAM1	intercellular adhesion molecule 1 [Source:HGNC Symbol;Acc:HGNC:5344]	7159.95	2.72593	0.218569	12.4717	1.06526e-35	7.02395e-34	10.5777	11.193	10.7747	10.7755	10.5447	11.9895	14.7685	14.0862	13.452	13.4952	14.4485	14.0982
ENSG00000009790.15	TRAF3IP3	TRAF3 interacting protein 3 [Source:HGNC Symbol;Acc:HGNC:30766]	93.3121	2.71994	0.258944	10.504	8.28063e-26	2.79564e-24	5.01569	5.2115	5.22036	5.13856	5.30301	5.86696	7.33227	7.84436	7.98692	8.38685	7.44387	8.15332
ENSG00000134028.14	ADAMDEC1	ADAM like decysin 1 [Source:HGNC Symbol;Acc:HGNC:16299]	1608.83	2.71939	0.402736	6.75229	1.45526e-11	1.30093e-10	8.30882	6.79898	7.50793	9.19929	6.83854	8.91166	11.7102	11.9109	11.7458	12.0731	11.0942	10.2168
ENSG00000182541.18	LIMK2	LIM domain kinase 2 [Source:HGNC Symbol;Acc:HGNC:6614]	2800.21	2.70759	0.157336	17.2089	2.27605e-66	6.21139e-64	10.13	10.5874	10.2241	9.95399	10.2752	10.5719	13.59	13.3672	12.763	13.0739	13.4915	12.4453
ENSG00000166527.8	CLEC4D	C-type lectin domain family 4 member D [Source:HGNC Symbol;Acc:HGNC:14554]	284.896	2.6904	0.213235	12.6171	1.69988e-36	1.17609e-34	7.15186	7.22689	7.05597	6.92868	7.36904	7.41771	10.5298	10.33	9.87805	9.24462	10.4631	9.26412
ENSG00000163661.4	PTX3	pentraxin 3 [Source:HGNC Symbol;Acc:HGNC:9692]	284.363	2.68466	0.404566	6.63589	3.22551e-11	2.77487e-10	7.95035	7.49313	7.25459	8.1757	7.15253	6.73284	9.15991	10.6139	9.70678	10.9462	9.38534	8.01749
ENSG00000059728.11	MXD1	MAX dimerization protein 1 [Source:HGNC Symbol;Acc:HGNC:6761]	2060.65	2.6763	0.162278	16.4921	4.1841e-61	9.13481e-59	9.72091	9.89208	9.68809	9.77612	9.82538	10.0353	13.2527	13.1309	12.206	12.2477	13.1619	11.8782
ENSG00000013619.14	MAMLD1	mastermind like domain containing 1 [Source:HGNC Symbol;Acc:HGNC:2568]	200.737	2.64755	0.437128	6.05669	1.3895e-09	9.82448e-09	5.50445	5.1237	5.66686	6.2194	5.2042	7.05084	10.3273	9.77705	7.87068	8.61659	9.20686	8.38221
ENSG00000271856.1	LINC01215	long intergenic non-protein coding RNA 1215 [Source:HGNC Symbol;Acc:HGNC:49651]	187.037	2.64647	0.302959	8.73541	2.42779e-18	4.36049e-17	5.96396	5.50209	6.48308	7.04624	5.23714	7.08692	9.40147	9.49374	8.68307	8.54547	9.3636	8.35949
ENSG00000187037.8	GPR141	G protein-coupled receptor 141 [Source:HGNC Symbol;Acc:HGNC:19997]	156.106	2.64371	0.302829	8.73004	2.54585e-18	4.56002e-17	5.96729	6.26004	6.22524	6.39804	7.1246	7.40202	9.04603	8.71653	8.96994	8.87881	9.27777	8.75765
ENSG00000144802.11	NFKBIZ	NFKB inhibitor zeta [Source:HGNC Symbol;Acc:HGNC:29805]	1507.52	2.63997	0.211969	12.4545	1.32162e-35	8.6274e-34	10.0763	10.3991	9.8193	9.96096	10.177	9.17261	12.2462	12.6011	12.2839	12.493	12.3385	11.8514
ENSG00000172575.12	RASGRP1	RAS guanyl releasing protein 1 [Source:HGNC Symbol;Acc:HGNC:9878]	163.925	2.63843	0.308566	8.55061	1.22437e-17	2.06326e-16	5.90672	5.38382	6.28828	6.73451	5.24006	6.65941	9.28873	9.20955	8.77991	8.01915	9.36453	8.36394
ENSG00000133106.14	EPSTI1	epithelial stromal interaction 1 [Source:HGNC Symbol;Acc:HGNC:16465]	1020.59	2.63681	0.342634	7.69571	1.40714e-14	1.74441e-13	9.31377	7.33118	6.7634	8.75524	7.15415	7.26706	11.0103	10.4076	10.4963	10.6717	10.3848	10.5362
ENSG00000136630.13	HLX	H2.0 like homeobox [Source:HGNC Symbol;Acc:HGNC:4978]	199.621	2.61713	0.189875	13.7834	3.20638e-43	3.2144e-41	6.49946	6.29488	6.92508	6.65982	6.52693	7.25933	9.41961	8.94032	8.68677	8.66537	9.37108	8.99136
ENSG00000150782.12	IL18	interleukin 18 [Source:HGNC Symbol;Acc:HGNC:5986]	2110.88	2.61651	0.132835	19.6974	2.27062e-86	1.23931e-83	9.38892	9.42061	9.49799	9.2721	9.53437	10.0234	11.7179	11.7299	12.8014	12.1613	11.8546	12.4967
ENSG00000124813.23	RUNX2	RUNX family transcription factor 2 [Source:HGNC Symbol;Acc:HGNC:10472]	61.6479	2.59754	0.395697	6.56446	5.22202e-11	4.37186e-10	4.84527	5.95113	5.01782	4.79697	5.64431	6.27044	8.87135	7.63887	6.53442	6.19456	8.36055	7.14522
ENSG00000104154.7	SLC30A4	solute carrier family 30 member 4 [Source:HGNC Symbol;Acc:HGNC:11015]	103.879	2.59613	0.318741	8.14494	3.79462e-16	5.51483e-15	4.99476	5.2095	5.03709	5.07922	4.63388	5.74393	8.15769	7.92777	7.53802	6.85431	8.19674	8.59945
ENSG00000100644.17	HIF1A	hypoxia inducible factor 1 subunit alpha [Source:HGNC Symbol;Acc:HGNC:4910]	1653.02	2.58591	0.268091	9.64563	5.12959e-22	1.26781e-20	10.0413	9.59985	9.59773	10.3663	9.66613	9.1867	12.9008	12.9518	11.8711	12.7153	13.1432	11.185
ENSG00000171051.8	FPR1	formyl peptide receptor 1 [Source:HGNC Symbol;Acc:HGNC:3826]	838.849	2.57569	0.439346	5.86256	4.55798e-09	3.02158e-08	9.77372	9.11507	7.61327	8.21987	9.41589	9.44189	11.569	11.5988	11.4916	12.4724	12.1482	9.94812
ENSG00000198743.7	SLC5A3	solute carrier family 5 member 3 [Source:HGNC Symbol;Acc:HGNC:11038]	4270.35	2.57293	0.302872	8.49513	1.97706e-17	3.23997e-16	10.5199	9.21211	11.3873	11.0967	9.49809	11.2607	13.9331	13.8213	13.3632	12.5618	13.503	13.0312
ENSG00000008311.15	AASS	aminoadipate-semialdehyde synthase [Source:HGNC Symbol;Acc:HGNC:17366]	67.9448	2.56753	0.198289	12.9484	2.39758e-38	1.79125e-36	5.87119	5.50524	5.20722	6.07433	5.46387	5.58426	8.00801	7.65472	7.19808	7.6679	7.60687	7.47881
ENSG00000180611.7	MB21D2	Mab-21 domain containing 2 [Source:HGNC Symbol;Acc:HGNC:30438]	149.861	2.56654	0.315519	8.13435	4.14157e-16	6.00573e-15	5.62657	5.59266	5.91613	5.59719	5.58197	7.12749	9.47844	8.65571	7.62434	7.93335	8.93129	8.40728
ENSG00000185386.15	MAPK11	mitogen-activated protein kinase 11 [Source:HGNC Symbol;Acc:HGNC:6873]	50.902	2.56089	0.33144	7.72656	1.10495e-14	1.39352e-13	4.80706	6.48007	5.24294	5.75586	4.99292	5.4568	8.37398	7.04015	6.89684	6.81274	7.20607	7.70402
ENSG00000244405.8	ETV5	ETS variant 5 [Source:HGNC Symbol;Acc:HGNC:3494]	113.723	2.56006	0.369183	6.93437	4.08029e-12	3.89949e-11	6.07784	6.54304	6.60018	5.54584	6.28838	7.34916	9.07317	9.08861	8.56221	9.08692	9.06008	7.55576
ENSG00000171860.5	C3AR1	complement C3a receptor 1 [Source:HGNC Symbol;Acc:HGNC:1319]	4127.85	2.55933	0.337435	7.58468	3.33298e-14	3.95231e-13	11.6782	11.3934	11.4579	11.1285	11.7605	11.0851	13.2434	13.8051	14.2844	14.3639	13.6535	13.0966
ENSG00000135837.16	CEP350	centrosomal protein 350 [Source:HGNC Symbol;Acc:HGNC:24238]	3530.98	2.55544	0.146574	17.4345	4.51691e-68	1.25004e-65	10.5513	10.6677	10.7642	10.4001	11.0645	10.8098	13.9711	13.7621	13.4484	12.8091	13.5088	13.2216
ENSG00000117228.10	GBP1	guanylate binding protein 1 [Source:HGNC Symbol;Acc:HGNC:4182]	4255.18	2.55368	0.196488	12.9966	1.27863e-38	9.626e-37	11.0119	10.4268	10.3799	11.105	9.93845	10.1759	13.2017	12.576	13.3003	13.4204	12.8049	13.1496
ENSG00000138135.7	CH25H	cholesterol 25-hydroxylase [Source:HGNC Symbol;Acc:HGNC:1907]	162.34	2.53731	0.37758	6.71992	1.81822e-11	1.60857e-10	6.30009	6.7279	6.8819	5.73528	5.70087	7.5499	8.27129	7.95327	9.08042	9.40575	9.68133	8.21597
ENSG00000175471.19	MCTP1	multiple C2 and transmembrane domain containing 1 [Source:HGNC Symbol;Acc:HGNC:26183]	883.091	2.53623	0.172966	14.6632	1.10939e-48	1.51377e-46	8.64788	8.58969	8.66902	8.94641	8.52795	9.10777	11.6946	11.641	11.0612	10.9234	11.7873	11.0506
ENSG00000164929.17	BAALC	BAALC binder of MAP3K1 and KLF4 [Source:HGNC Symbol;Acc:HGNC:14333]	84.3949	2.53298	0.345816	7.32466	2.39499e-13	2.59852e-12	4.8652	4.76388	5.29853	5.57826	4.6823	5.95525	6.964	6.97289	7.30034	7.54193	6.60582	7.3419
ENSG00000143147.14	GPR161	G protein-coupled receptor 161 [Source:HGNC Symbol;Acc:HGNC:23694]	60.3919	2.53069	0.321214	7.87852	3.31276e-15	4.37449e-14	5.68663	6.08675	5.56884	5.4918	5.58566	6.11271	8.502	8.44161	7.28814	6.63108	8.21556	6.7282
ENSG00000166446.15	CDYL2	chromodomain Y like 2 [Source:HGNC Symbol;Acc:HGNC:23030]	295.049	2.50798	0.224158	11.1885	4.64402e-29	1.99672e-27	7.92705	8.11069	7.67645	6.99464	8.09971	7.48239	10.2231	10.1377	9.95315	9.92058	9.96433	9.37705
ENSG00000131378.14	RFTN1	raftlin, lipid raft linker 1 [Source:HGNC Symbol;Acc:HGNC:30278]	900.074	2.50721	0.234229	10.7041	9.74129e-27	3.5363e-25	8.3287	8.35061	9.05391	8.50478	7.91474	8.95965	11.7924	10.8884	10.4695	10.0855	10.9582	11.1074
ENSG00000187837.3	HIST1H1C	histone cluster 1 H1 family member c [Source:HGNC Symbol;Acc:HGNC:4716]	345.47	2.50617	0.222961	11.2404	2.58288e-29	1.14304e-27	6.94956	6.6498	7.04154	7.45341	6.47423	7.20051	9.78322	9.84458	9.45806	9.62842	9.59054	9.5243
ENSG00000273802.2	HIST1H2BG	histone cluster 1 H2B family member g [Source:HGNC Symbol;Acc:HGNC:4746]	51.3807	2.49978	0.427281	5.85045	4.90252e-09	3.24015e-08	4.63677	4.68422	5.09571	5.64469	4.11409	5.28393	7.56159	7.34599	6.77923	7.71204	6.91689	6.42465
ENSG00000196189.13	SEMA4A	semaphorin 4A [Source:HGNC Symbol;Acc:HGNC:10729]	945.731	2.48736	0.206191	12.0634	1.6486e-33	9.41665e-32	8.36599	8.49309	8.424	8.26459	8.5373	9.11627	11.721	11.0956	11.0252	10.8616	11.6589	10.7599
ENSG00000120217.14	CD274	CD274 molecule [Source:HGNC Symbol;Acc:HGNC:17635]	4872.59	2.47847	0.167007	14.8405	8.01626e-50	1.14139e-47	10.1849	10.4668	10.3677	10.9524	10.1618	10.6547	12.8056	13.0131	13.4542	13.4733	12.8935	13.6849
ENSG00000169902.15	TPST1	tyrosylprotein sulfotransferase 1 [Source:HGNC Symbol;Acc:HGNC:12020]	77.5381	2.47203	0.349142	7.08031	1.43834e-12	1.43461e-11	5.05762	5.2235	5.22185	5.92596	4.92962	6.53171	8.61407	7.58952	7.03574	6.91402	8.47121	7.55104
ENSG00000203364.2		novel transcript	125.536	2.46353	0.348449	7.06999	1.54948e-12	1.53921e-11	5.1242	5.07958	5.0762	6.09934	5.02225	5.56709	8.08554	8.04959	8.04288	8.33051	7.72378	8.49246
ENSG00000259354.5		novel transcript, antisense to SLC30A4	360.016	2.46253	0.228054	10.798	3.5165e-27	1.31611e-25	6.38609	6.57566	6.92152	6.9905	5.86137	7.27156	9.69037	9.52134	8.89383	8.76257	9.49902	9.7812
ENSG00000137393.9	RNF144B	ring finger protein 144B [Source:HGNC Symbol;Acc:HGNC:21578]	2063.67	2.4518	0.161867	15.147	7.93196e-52	1.2569e-49	9.62374	9.94459	9.80155	9.14526	9.75632	9.83346	12.45	12.2132	12.498	12.0414	12.336	12.433
ENSG00000249992.2	TMEM158	transmembrane protein 158 (gene/pseudogene) [Source:HGNC Symbol;Acc:HGNC:30293]	61.1459	2.44833	0.293356	8.34596	7.06405e-17	1.10073e-15	6.28866	6.24814	5.84882	6.11769	6.49574	5.13975	8.13986	8.61455	7.76008	8.29267	8.08157	7.08902
ENSG00000128284.19	APOL3	apolipoprotein L3 [Source:HGNC Symbol;Acc:HGNC:14868]	1132.27	2.4477	0.205986	11.8829	1.45286e-32	7.84267e-31	8.35258	8.34479	8.29237	7.54056	8.51587	8.64228	11.2169	10.4642	11.4087	11.6447	10.6771	11.543
ENSG00000146278.11	PNRC1	proline rich nuclear receptor coactivator 1 [Source:HGNC Symbol;Acc:HGNC:17278]	3145.8	2.44212	0.231597	10.5447	5.37323e-26	1.83615e-24	9.6296	9.41242	9.50395	9.66085	9.52375	10.3498	13.2375	12.5178	12.7512	12.7524	12.7849	12.8482
ENSG00000133805.15	AMPD3	adenosine monophosphate deaminase 3 [Source:HGNC Symbol;Acc:HGNC:470]	2069.22	2.43653	0.358279	6.80063	1.04162e-11	9.48857e-11	7.3762	7.72652	8.03443	8.71695	7.51829	10.3511	12.4757	11.8902	11.4337	11.9303	12.1982	11.9053
ENSG00000176171.11	BNIP3	BCL2 interacting protein 3 [Source:HGNC Symbol;Acc:HGNC:1084]	804.977	2.42759	0.341262	7.11358	1.13073e-12	1.1423e-11	7.20402	7.06435	7.00132	8.00412	7.0746	8.28502	11.1994	11.0232	10.1468	10.2305	11.0722	10.8561
ENSG00000196639.6	HRH1	histamine receptor H1 [Source:HGNC Symbol;Acc:HGNC:5182]	274.546	2.41392	0.281082	8.58799	8.85077e-18	1.51621e-16	7.84735	7.50218	7.79085	8.23659	7.12747	7.94755	10.0392	10.1673	9.19107	9.69119	10.0377	9.08622
ENSG00000104312.8	RIPK2	receptor interacting serine/threonine kinase 2 [Source:HGNC Symbol;Acc:HGNC:10020]	2098.56	2.41272	0.220561	10.939	7.50088e-28	2.95954e-26	8.98597	8.7289	9.36269	9.36012	8.86457	9.56571	12.2444	12.1287	11.8499	11.3397	12.1374	12.4571
ENSG00000116514.16	RNF19B	ring finger protein 19B [Source:HGNC Symbol;Acc:HGNC:26886]	2195.24	2.40986	0.150684	15.9928	1.43438e-57	2.76315e-55	9.68204	10.0269	9.50141	9.85305	9.69979	10.0585	12.8726	12.3141	12.1548	12.1891	12.6706	12.2956
ENSG00000028277.21	POU2F2	POU class 2 homeobox 2 [Source:HGNC Symbol;Acc:HGNC:9213]	244.064	2.408	0.182684	13.1812	1.12566e-39	8.99107e-38	6.74731	7.07615	7.16786	7.27934	6.91561	7.47859	9.13248	9.96121	9.74968	10.1818	9.46294	8.99123
ENSG00000197982.14	C1orf122	chromosome 1 open reading frame 122 [Source:HGNC Symbol;Acc:HGNC:24789]	924.221	2.40775	0.165404	14.5568	5.28823e-48	6.92722e-46	9.05446	8.89072	9.17808	9.41462	8.63532	8.83563	11.6387	11.4391	10.8547	10.5444	11.8279	10.8277
ENSG00000131669.10	NINJ1	ninjurin 1 [Source:HGNC Symbol;Acc:HGNC:7824]	4479.12	2.40056	0.310737	7.72538	1.11518e-14	1.40463e-13	9.64837	9.98531	9.45718	9.83064	9.76103	10.7141	13.581	12.6277	12.5979	13.216	13.1928	12.9354
ENSG00000170525.21	PFKFB3	6-phosphofructo-2-kinase/fructose-2,6-biphosphatase 3 [Source:HGNC Symbol;Acc:HGNC:8874]	4918.15	2.40048	0.226153	10.6144	2.55398e-26	9.02574e-25	11.215	10.7329	10.6851	11.2782	11.1528	10.691	14.1389	13.948	13.3214	14.0293	13.7228	13.2991
ENSG00000173083.15	HPSE	heparanase [Source:HGNC Symbol;Acc:HGNC:5164]	104.612	2.4002	0.263891	9.09544	9.42043e-20	1.9038e-18	6.48323	6.73479	5.58756	6.44195	6.92126	6.41268	8.3624	9.02899	7.87385	8.35112	9.12351	8.25298
ENSG00000161835.11	GRASP	general receptor for phosphoinositides 1 associated scaffold protein [Source:HGNC Symbol;Acc:HGNC:18707]	79.5742	2.39999	0.360044	6.66581	2.6321e-11	2.28639e-10	4.99899	5.36423	5.54709	5.29792	4.70352	5.22343	7.64898	6.73361	6.49912	6.31918	7.21919	8.46544
ENSG00000143344.15	RGL1	ral guanine nucleotide dissociation stimulator like 1 [Source:HGNC Symbol;Acc:HGNC:30281]	386.436	2.39503	0.198869	12.0433	2.10374e-33	1.18104e-31	7.37964	7.23049	7.08833	7.28164	8.08292	7.64968	10.0278	9.17881	10.0079	10.2598	9.49941	9.95902
ENSG00000196839.13	ADA	adenosine deaminase [Source:HGNC Symbol;Acc:HGNC:186]	875.265	2.39005	0.295777	8.08058	6.44611e-16	9.12533e-15	7.84695	7.37464	7.14381	8.70033	7.33682	7.68972	9.42072	9.8227	9.39245	10.771	9.88328	10.7801
ENSG00000110047.18	EHD1	EH domain containing 1 [Source:HGNC Symbol;Acc:HGNC:3242]	1285.06	2.38793	0.220317	10.8386	2.25857e-27	8.51799e-26	9.58791	9.91295	9.13423	9.50237	9.10003	9.1934	12.1583	11.9915	11.1143	11.7075	12.0176	11.0905
ENSG00000174600.14	CMKLR1	chemerin chemokine-like receptor 1 [Source:HGNC Symbol;Acc:HGNC:2121]	732.007	2.3776	0.300434	7.91388	2.49486e-15	3.33706e-14	6.98947	6.92458	6.64135	7.65478	8.58639	8.69617	10.3111	9.82148	10.3846	10.9789	10.5034	10.2575
ENSG00000132530.17	XAF1	XIAP associated factor 1 [Source:HGNC Symbol;Acc:HGNC:30932]	864.617	2.37715	0.24683	9.63073	5.93092e-22	1.45671e-20	9.3169	8.32908	7.65483	9.026	7.88448	7.66642	11.0186	10.3811	10.5004	10.2902	10.5867	10.8386
ENSG00000179299.17	NSUN7	NOP2/Sun RNA methyltransferase family member 7 [Source:HGNC Symbol;Acc:HGNC:25857]	104.657	2.37312	0.217001	10.936	7.75728e-28	3.05457e-26	6.16669	5.51613	5.93309	5.58524	6.33697	5.60738	7.72353	7.2926	8.4865	7.79703	7.41414	7.9552
ENSG00000255750.6		novel transcript, antisense to SSPN	121.313	2.37247	0.347332	6.83056	8.45822e-12	7.79529e-11	5.74691	5.51068	5.52431	6.16467	5.2816	6.96951	8.18982	7.87015	7.51742	7.57003	8.2442	7.8446
ENSG00000165178.9	NCF1C	neutrophil cytosolic factor 1C pseudogene [Source:HGNC Symbol;Acc:HGNC:32523]	2029.33	2.37021	0.279452	8.48164	2.22048e-17	3.62679e-16	9.27529	8.81621	9.18176	9.60425	8.94455	9.11083	11.539	11.4078	11.9323	12.4938	12.1008	12.0376
ENSG00000121807.5	CCR2	C-C motif chemokine receptor 2 [Source:HGNC Symbol;Acc:HGNC:1603]	59.0797	2.36454	0.450015	5.25435	1.48549e-07	7.90582e-07	4.96239	6.10704	4.88385	5.02144	6.07288	6.44852	7.37258	7.27456	6.93805	7.19241	6.57741	7.85201
ENSG00000137757.11	CASP5	caspase 5 [Source:HGNC Symbol;Acc:HGNC:1506]	67.2844	2.36253	0.285764	8.26739	1.36922e-16	2.08072e-15	5.45694	6.1854	5.9157	5.70787	6.36727	5.90778	8.25424	8.19328	7.17533	7.61518	8.42063	6.70174
ENSG00000179362.14	HMGN2P46	high mobility group nucleosomal binding domain 2 pseudogene 46 [Source:HGNC Symbol;Acc:HGNC:26817]	559.289	2.35675	0.180086	13.0868	3.91773e-39	3.03069e-37	7.21494	7.45083	7.46318	7.98083	6.82362	8.56679	10.375	10.3223	9.89939	10.0383	10.1477	10.0618
ENSG00000142549.9	IGLON5	IgLON family member 5 [Source:HGNC Symbol;Acc:HGNC:34550]	68.7078	2.35654	0.415473	5.67194	1.41191e-08	8.75717e-08	4.77531	4.35528	5.13848	5.65661	4.78706	5.33534	7.51553	7.69056	6.80575	7.35173	7.65958	7.58747
ENSG00000128342.5	LIF	LIF interleukin 6 family cytokine [Source:HGNC Symbol;Acc:HGNC:6596]	1557.2	2.35561	0.475057	4.95858	7.10106e-07	3.40397e-06	7.093	7.02092	7.33556	8.53678	6.74028	9.59797	10.5152	10.5751	10.9206	10.116	10.0948	12.1975
ENSG00000146070.17	PLA2G7	phospholipase A2 group VII [Source:HGNC Symbol;Acc:HGNC:9040]	1664.93	2.34775	0.296938	7.90654	2.64647e-15	3.53024e-14	10.1254	9.27251	10.2172	9.53578	9.80696	10.0437	12.8577	12.3644	11.6785	11.5839	12.6807	11.5097
ENSG00000074935.14	TUBE1	tubulin epsilon 1 [Source:HGNC Symbol;Acc:HGNC:20775]	94.1292	2.33863	0.232944	10.0395	1.02241e-23	2.91151e-22	6.0133	6.53808	6.16544	5.99166	6.27194	5.92927	8.72838	8.52286	7.89181	7.12657	8.67478	8.02746
ENSG00000165071.14	TMEM71	transmembrane protein 71 [Source:HGNC Symbol;Acc:HGNC:26572]	152.845	2.31991	0.281272	8.24792	1.61173e-16	2.43606e-15	6.22074	6.23308	6.29926	6.02726	7.00633	6.92084	9.6771	9.52501	8.11368	7.95791	9.01891	8.81561
ENSG00000146592.17	CREB5	cAMP responsive element binding protein 5 [Source:HGNC Symbol;Acc:HGNC:16844]	135.817	2.3174	0.240646	9.62993	5.97692e-22	1.46617e-20	5.96544	6.27221	6.0911	6.4982	6.39052	6.77505	9.53074	8.75419	7.69747	7.6796	8.22527	8.12117
ENSG00000073008.15	PVR	PVR cell adhesion molecule [Source:HGNC Symbol;Acc:HGNC:9705]	923.584	2.31113	0.226363	10.2098	1.79145e-24	5.39054e-23	9.57275	9.55444	9.1925	8.65488	9.84492	9.51839	12.0953	11.3282	10.8159	10.6501	11.6364	11.4242
ENSG00000006530.18	AGK	acylglycerol kinase [Source:HGNC Symbol;Acc:HGNC:21869]	165.517	2.31025	0.273695	8.44095	3.1478e-17	5.06976e-16	7.01535	7.32102	6.91682	6.29301	7.17827	7.34233	9.56365	9.29875	8.41506	8.22881	9.53063	8.77837
ENSG00000166394.15	CYB5R2	cytochrome b5 reductase 2 [Source:HGNC Symbol;Acc:HGNC:24376]	213.554	2.28826	0.365202	6.26574	3.71063e-10	2.81942e-09	7.68743	6.20281	7.93559	7.77244	7.74899	6.69133	8.69675	9.99517	9.30955	9.37932	10.3841	8.03524
ENSG00000231881.2		novel transcript	94.6805	2.28788	0.492886	4.6418	3.45389e-06	1.48275e-05	4.33599	4.87351	4.78782	4.97813	4.59416	5.95627	7.68292	7.58661	7.22906	7.40252	7.2225	8.49056
ENSG00000074660.16	SCARF1	scavenger receptor class F member 1 [Source:HGNC Symbol;Acc:HGNC:16820]	227.678	2.28559	0.229641	9.95287	2.45004e-23	6.71421e-22	6.73755	6.97614	6.81122	6.68926	6.34315	7.17777	9.66419	8.8177	8.7239	8.83667	9.36455	8.7733
ENSG00000143226.13	FCGR2A	Fc fragment of IgG receptor IIa [Source:HGNC Symbol;Acc:HGNC:3616]	14042.8	2.28081	0.147933	15.4178	1.24199e-53	2.1407e-51	12.5431	12.4681	12.1199	12.3263	12.743	12.9654	15.1369	14.9498	14.5489	14.5142	14.6716	14.8025
ENSG00000203814.6	HIST2H2BF	histone cluster 2 H2B family member f [Source:HGNC Symbol;Acc:HGNC:24700]	65.5332	2.27691	0.291304	7.81627	5.44124e-15	7.06175e-14	5.39034	4.83379	5.34684	5.99296	4.72536	5.04444	7.17521	7.32578	7.30441	7.70067	7.12082	7.39025
ENSG00000225886.3		novel transcript, antisense to IFI6	70.1111	2.27546	0.407417	5.58508	2.33589e-08	1.40575e-07	6.17654	5.14163	4.80675	6.06959	4.78124	4.10115	7.92345	6.67183	7.56758	6.35686	6.44278	6.77541
ENSG00000168685.15	IL7R	interleukin 7 receptor [Source:HGNC Symbol;Acc:HGNC:6024]	20311.6	2.26819	0.258623	8.77026	1.78248e-18	3.22801e-17	13.4185	13.5247	13.2097	13.0661	13.3691	13.464	15.9967	15.2088	15.5888	15.1314	15.8141	15.6611
ENSG00000137673.9	MMP7	matrix metallopeptidase 7 [Source:HGNC Symbol;Acc:HGNC:7174]	4126.04	2.26662	0.531764	4.26245	2.02194e-05	7.62556e-05	9.63714	9.3096	9.08085	10.7864	9.22506	11.4248	9.99813	10.7264	12.0997	13.4765	10.1343	13.6748
ENSG00000178146.9		glycerol kinase (GK) pseudogene	60.8186	2.26299	0.172855	13.0918	3.66676e-39	2.84775e-37	5.53732	5.45414	5.60384	6.03154	5.59391	5.65455	7.34455	7.60438	7.59207	7.84324	7.32638	6.98368
ENSG00000162711.17	NLRP3	NLR family pyrin domain containing 3 [Source:HGNC Symbol;Acc:HGNC:16400]	842.885	2.24272	0.370301	6.05647	1.39143e-09	9.83462e-09	7.59659	8.68876	8.3751	6.50608	8.22871	9.44612	11.6789	10.9782	10.8702	9.92814	11.1642	11.0546
ENSG00000198286.9	CARD11	caspase recruitment domain family member 11 [Source:HGNC Symbol;Acc:HGNC:16393]	65.6368	2.23609	0.291579	7.66891	1.73471e-14	2.12369e-13	5.40422	5.67928	6.07163	6.0969	5.34199	6.14289	7.77477	7.41081	6.78691	5.835	8.73129	7.56461
ENSG00000103313.12	MEFV	MEFV innate immuity regulator, pyrin [Source:HGNC Symbol;Acc:HGNC:6998]	361.51	2.22987	0.214447	10.3982	2.52557e-25	8.14858e-24	8.21782	8.46817	7.79396	7.06593	8.48417	7.75087	10.632	9.96333	9.78204	9.72842	10.1997	9.87045
ENSG00000188215.10	DCUN1D3	defective in cullin neddylation 1 domain containing 3 [Source:HGNC Symbol;Acc:HGNC:28734]	646.467	2.22576	0.204653	10.8758	1.50383e-27	5.71544e-26	8.84546	8.77911	8.42877	8.36885	8.94654	8.3564	10.9546	10.523	10.1638	9.61375	11.1248	10.5958
ENSG00000110841.14	PPFIBP1	PPFIA binding protein 1 [Source:HGNC Symbol;Acc:HGNC:9249]	451.602	2.22211	0.198573	11.1904	4.54515e-29	1.9585e-27	8.02641	7.60576	7.96501	8.09098	7.07689	8.25259	10.9324	10.6753	9.24639	9.21383	10.0972	10.0165
ENSG00000153234.14	NR4A2	nuclear receptor subfamily 4 group A member 2 [Source:HGNC Symbol;Acc:HGNC:7981]	257.93	2.21702	0.284927	7.78102	7.19441e-15	9.22734e-14	6.94621	6.69507	6.64826	6.93002	6.3255	7.19514	10.28	10.1175	8.49201	8.9558	9.60518	8.44888
ENSG00000116741.8	RGS2	regulator of G protein signaling 2 [Source:HGNC Symbol;Acc:HGNC:9998]	269.539	2.20541	0.419005	5.26344	1.41388e-07	7.54929e-07	6.88206	6.24456	7.07963	7.25093	6.67504	7.29808	10.6835	10.5521	8.31433	9.00993	9.95826	7.40915
ENSG00000137628.17	DDX60	DExD/H-box helicase 60 [Source:HGNC Symbol;Acc:HGNC:25942]	1555.73	2.19519	0.211323	10.3878	2.8166e-25	9.04303e-24	9.8347	8.58747	8.49579	9.45008	8.89075	8.37848	11.2995	11.2405	11.5983	11.3221	10.862	11.1098
ENSG00000248323.7	LUCAT1	lung cancer associated transcript 1 [Source:HGNC Symbol;Acc:HGNC:48498]	3740.73	2.18985	0.323749	6.76403	1.34208e-11	1.20503e-10	8.90326	8.95036	10.2364	9.9839	9.03434	11.0249	12.9225	13.0565	12.7597	12.0396	12.3966	13.3976
ENSG00000086062.12	B4GALT1	beta-1,4-galactosyltransferase 1 [Source:HGNC Symbol;Acc:HGNC:924]	7012.71	2.18807	0.1665	13.1416	1.90203e-39	1.49492e-37	11.0334	11.3443	11.3681	11.0553	11.178	11.9893	14.0014	13.8115	13.5632	13.4697	13.9731	13.9141
ENSG00000196352.15	CD55	CD55 molecule (Cromer blood group) [Source:HGNC Symbol;Acc:HGNC:2665]	6755.72	2.18671	0.296509	7.37485	1.64534e-13	1.81218e-12	10.3514	10.4429	10.6337	10.4638	10.5081	11.7824	13.6938	13.5308	13.7197	12.4507	12.7115	14.3399
ENSG00000198814.12	GK	glycerol kinase [Source:HGNC Symbol;Acc:HGNC:4289]	2693.67	2.18066	0.129832	16.7961	2.60742e-63	6.24795e-61	10.7915	10.5427	10.4051	10.649	10.6333	10.5849	12.6276	12.9649	12.9669	13.0793	12.7006	12.2955
ENSG00000260997.1		novel transcript, overlapping MYO1G	144.569	2.17784	0.270777	8.04295	8.77e-16	1.22127e-14	6.81564	7.05071	6.85754	6.07959	7.05728	7.38012	9.16049	8.19444	8.72401	9.25072	8.32892	8.94917
ENSG00000138448.12	ITGAV	integrin subunit alpha V [Source:HGNC Symbol;Acc:HGNC:6150]	3455.17	2.17083	0.160219	13.5491	8.0172e-42	7.32698e-40	10.6367	10.8662	10.5668	11.1677	10.9147	11.3008	13.4741	13.4765	12.5385	12.7199	13.6164	12.6012
ENSG00000186583.12	SPATC1	spermatogenesis and centriole associated 1 [Source:HGNC Symbol;Acc:HGNC:30510]	197.723	2.17019	0.402291	5.39459	6.8682e-08	3.86022e-07	5.73219	6.4459	5.74482	6.10402	5.67693	7.47874	9.85583	8.21058	8.35493	7.96503	9.41656	8.89699
ENSG00000079263.19	SP140	SP140 nuclear body protein [Source:HGNC Symbol;Acc:HGNC:17133]	559.961	2.16928	0.209188	10.37	3.39608e-25	1.07802e-23	7.79272	6.93504	7.70851	8.46172	6.80911	7.6315	9.97004	10.3865	9.91416	10.2445	9.65689	9.67958
ENSG00000203965.13	EFCAB7	EF-hand calcium binding domain 7 [Source:HGNC Symbol;Acc:HGNC:29379]	109.427	2.16261	0.256279	8.43849	3.21477e-17	5.16492e-16	5.58078	5.51375	6.09495	5.42477	5.70926	6.12505	7.78767	7.53573	8.52294	7.33058	7.46656	8.58173
ENSG00000188786.10	MTF1	metal regulatory transcription factor 1 [Source:HGNC Symbol;Acc:HGNC:7428]	2532.84	2.15193	0.11256	19.118	1.7887e-81	8.36813e-79	10.4462	10.3887	10.5461	10.4982	10.3368	10.4963	12.9388	12.8267	12.3044	11.9789	12.9723	12.5021
ENSG00000158517.15	NCF1	neutrophil cytosolic factor 1 [Source:HGNC Symbol;Acc:HGNC:7660]	4989.17	2.14919	0.259694	8.27585	1.27538e-16	1.94936e-15	10.1342	10.5382	10.2245	10.5828	9.9578	10.4112	12.6416	12.1605	13.0629	13.1455	12.81	13.2811
ENSG00000243927.6	MRPS6	mitochondrial ribosomal protein S6 [Source:HGNC Symbol;Acc:HGNC:14051]	1367.87	2.1483	0.25392	8.46052	2.66186e-17	4.31186e-16	9.25343	8.21929	9.74583	9.94171	8.45139	9.65598	11.7635	11.686	11.4286	10.7851	11.4986	11.2504
ENSG00000196628.18	TCF4	transcription factor 4 [Source:HGNC Symbol;Acc:HGNC:11634]	152.79	2.14817	0.256765	8.36629	5.94585e-17	9.32215e-16	6.61655	6.7176	6.03722	6.3145	6.58913	7.37017	9.44062	8.60751	8.46103	8.96199	8.7718	7.81689
ENSG00000180573.9	HIST1H2AC	histone cluster 1 H2A family member c [Source:HGNC Symbol;Acc:HGNC:4733]	451.911	2.14326	0.219259	9.77504	1.44105e-22	3.69168e-21	7.68835	7.31104	7.63399	8.54757	7.23249	7.44437	10.3693	10.5738	10.1509	10.1872	9.93085	9.60595
ENSG00000129355.7	CDKN2D	cyclin dependent kinase inhibitor 2D [Source:HGNC Symbol;Acc:HGNC:1790]	238.408	2.13951	0.19315	11.0769	1.62391e-28	6.7459e-27	7.37005	7.34476	7.35843	7.48396	7.17389	7.07967	9.48732	9.45646	8.80729	8.85693	9.93863	8.65225
ENSG00000140280.14	LYSMD2	LysM domain containing 2 [Source:HGNC Symbol;Acc:HGNC:28571]	188.95	2.13181	0.19249	11.0749	1.66064e-28	6.88394e-27	7.15808	7.22328	6.50125	6.88433	7.19012	6.84925	9.03662	8.60795	8.99533	8.98151	8.93299	8.53739
ENSG00000196935.9	SRGAP1	SLIT-ROBO Rho GTPase activating protein 1 [Source:HGNC Symbol;Acc:HGNC:17382]	94.4864	2.12919	0.249777	8.52437	1.5365e-17	2.55853e-16	6.15226	5.90992	6.4595	7.1644	5.86938	6.21038	7.28905	8.05277	7.76973	8.21933	7.84645	8.51822
ENSG00000104972.15	LILRB1	leukocyte immunoglobulin like receptor B1 [Source:HGNC Symbol;Acc:HGNC:6605]	1142.73	2.12833	0.239763	8.87678	6.88218e-19	1.29281e-17	9.16161	8.71021	9.95014	9.86126	8.76399	9.01189	10.7969	11.1653	11.3866	11.9155	12.0853	10.3481
ENSG00000085117.12	CD82	CD82 molecule [Source:HGNC Symbol;Acc:HGNC:6210]	7589.78	2.12729	0.19082	11.1481	7.31227e-29	3.10321e-27	11.3803	12.0066	11.8354	12.0971	11.3574	12.2474	14.005	13.4708	13.6069	13.9728	14.0983	13.7361
ENSG00000258227.7	CLEC5A	C-type lectin domain containing 5A [Source:HGNC Symbol;Acc:HGNC:2054]	1290.15	2.12726	0.369464	5.7577	8.52688e-09	5.4646e-08	9.02181	10.0048	8.66358	7.69017	9.74285	10.5876	11.9756	11.8988	11.0429	10.1297	11.2298	11.2802
ENSG00000109320.13	NFKB1	nuclear factor kappa B subunit 1 [Source:HGNC Symbol;Acc:HGNC:7794]	2047.92	2.127	0.157874	13.4727	2.26302e-41	1.98509e-39	10.0927	10.3017	9.97843	10.1464	10.221	10.0875	12.5706	12.2964	11.6645	11.9893	12.16	12.3724
ENSG00000166016.6	ABTB2	ankyrin repeat and BTB domain containing 2 [Source:HGNC Symbol;Acc:HGNC:23842]	125.036	2.1246	0.247609	8.58046	9.4496e-18	1.61457e-16	6.2291	5.86778	6.10131	6.45171	5.34806	6.05512	8.27046	7.33254	7.05525	7.99236	7.97608	8.82858
ENSG00000113070.8	HBEGF	heparin binding EGF like growth factor [Source:HGNC Symbol;Acc:HGNC:3059]	5115.72	2.12049	0.268089	7.90963	2.58149e-15	3.45059e-14	11.5965	11.4342	11.4523	12.0217	11.0047	11.2907	13.966	13.8033	12.6373	12.2711	13.7442	13.0699
ENSG00000104447.12	TRPS1	transcriptional repressor GATA binding 1 [Source:HGNC Symbol;Acc:HGNC:12340]	534.197	2.1143	0.169073	12.5053	6.9857e-36	4.70076e-34	8.12332	8.89131	8.14848	8.03074	8.46286	8.79301	11.1386	11.0076	10.1472	10.3042	10.8753	10.0417
ENSG00000184979.10	USP18	ubiquitin specific peptidase 18 [Source:HGNC Symbol;Acc:HGNC:12616]	376.346	2.11031	0.425122	4.96402	6.90491e-07	3.31723e-06	8.05223	6.35371	6.14426	8.34952	5.85728	5.93453	9.67736	8.70313	8.72243	9.14991	8.47155	8.18239
ENSG00000151726.14	ACSL1	acyl-CoA synthetase long chain family member 1 [Source:HGNC Symbol;Acc:HGNC:3569]	13929	2.10885	0.194199	10.8592	1.803e-27	6.83922e-26	13.1168	13.2117	12.3979	12.8514	13.1866	11.9588	13.9027	14.4509	14.5521	14.6443	14.6075	15.282
ENSG00000112715.22	VEGFA	vascular endothelial growth factor A [Source:HGNC Symbol;Acc:HGNC:12680]	9824.9	2.1084	0.30861	6.83192	8.3788e-12	7.72572e-11	10.7593	10.6179	11.0579	10.8326	11.0454	12.5131	14.5	14.07	13.9773	13.7292	13.9784	14.4878
ENSG00000108984.15	MAP2K6	mitogen-activated protein kinase kinase 6 [Source:HGNC Symbol;Acc:HGNC:6846]	327.821	2.10799	0.24927	8.45664	2.75196e-17	4.45415e-16	7.97382	7.56244	7.86939	7.32578	7.57805	7.46396	9.58908	9.73211	10.1519	9.43123	9.50202	9.13347
ENSG00000109072.14	VTN	vitronectin [Source:HGNC Symbol;Acc:HGNC:12724]	80.785	2.10705	0.301795	6.98171	2.91599e-12	2.8362e-11	6.66222	5.91418	6.93186	6.44856	6.11228	6.09596	8.44294	7.68298	7.68574	7.37319	8.47645	8.12407
ENSG00000083290.20	ULK2	unc-51 like autophagy activating kinase 2 [Source:HGNC Symbol;Acc:HGNC:13480]	592.903	2.10567	0.208222	10.1126	4.85698e-24	1.40759e-22	8.74026	8.47027	9.09511	8.72417	8.71358	8.55692	10.9899	10.3492	10.1029	9.95059	11.1804	10.9284
ENSG00000173727.12		Finkel-Biskis-Reilly murine sarcoma virus (FBR-MuSV) ubiquitously expressed (FAU) pseudogene	100.774	2.10415	0.398907	5.27479	1.32907e-07	7.11192e-07	4.60551	5.0569	4.78425	5.38416	4.71802	5.63846	7.56907	6.88389	6.67007	6.01278	7.42327	7.94422
ENSG00000151062.15	CACNA2D4	calcium voltage-gated channel auxiliary subunit alpha2delta 4 [Source:HGNC Symbol;Acc:HGNC:20202]	318.891	2.08846	0.22879	9.12827	6.96028e-20	1.4187e-18	7.29078	7.35919	8.17455	7.68343	7.25459	8.14178	10.4223	10.1848	9.73319	9.3574	10.1773	9.22246
ENSG00000150510.16	FAM124A	family with sequence similarity 124 member A [Source:HGNC Symbol;Acc:HGNC:26413]	1681.25	2.08376	0.219618	9.4881	2.35284e-21	5.46466e-20	9.03063	9.17938	9.45217	9.00074	8.86539	10.3321	11.7915	11.818	11.6138	12.0753	11.6016	11.7615
ENSG00000117595.12	IRF6	interferon regulatory factor 6 [Source:HGNC Symbol;Acc:HGNC:6121]	100.091	2.07816	0.491932	4.22448	2.39497e-05	8.88235e-05	4.96815	5.14947	6.03429	4.66118	5.37666	6.56217	7.82817	7.07646	7.35698	5.77898	7.90466	8.89259
ENSG00000183742.13	MACC1	MET transcriptional regulator MACC1 [Source:HGNC Symbol;Acc:HGNC:30215]	99.0591	2.07574	0.273583	7.58725	3.26774e-14	3.87963e-13	6.09164	6.00078	5.35096	6.66162	5.85474	6.00371	7.97601	8.02603	7.3565	7.95426	7.92301	7.86812
ENSG00000238000.1		proteasome (prosome, macropain) activator subunit 2 (PA28 beta) (PSME2) pseudogene	91.2552	2.07567	0.225806	9.19229	3.84564e-20	7.97077e-19	5.87702	6.3275	5.50497	6.08306	5.75216	6.0376	7.53441	6.71149	7.06729	7.40984	7.14981	7.73546
ENSG00000136695.14	IL36RN	interleukin 36 receptor antagonist [Source:HGNC Symbol;Acc:HGNC:15561]	126.634	2.07332	0.603747	3.43409	0.000594544	0.00165987	6.90018	5.07225	7.91195	6.94208	5.23844	5.96695	6.18007	7.5768	9.22431	7.85408	6.70983	7.13002
ENSG00000124635.8	HIST1H2BJ	histone cluster 1 H2B family member j [Source:HGNC Symbol;Acc:HGNC:4761]	59.1216	2.06888	0.344977	5.99715	2.00816e-09	1.38987e-08	5.28136	4.84395	5.66324	6.27	4.94168	5.17785	7.55107	7.48234	7.07915	7.79902	6.83657	6.65189
ENSG00000135094.11	SDS	serine dehydratase [Source:HGNC Symbol;Acc:HGNC:10691]	94.9981	2.06714	0.436198	4.739	2.14777e-06	9.52848e-06	5.41196	5.46168	5.03677	5.59712	5.18446	5.07672	7.98866	7.72187	6.53008	8.70316	6.92489	7.95281
ENSG00000139618.15	BRCA2	BRCA2 DNA repair associated [Source:HGNC Symbol;Acc:HGNC:1101]	412.787	2.06682	0.15111	13.6775	1.38306e-42	1.34534e-40	8.02925	7.34971	7.82248	7.96086	7.83337	7.63711	10.1521	10.0703	10.3598	10.0079	9.61545	9.85036
ENSG00000183484.12	GPR132	G protein-coupled receptor 132 [Source:HGNC Symbol;Acc:HGNC:17482]	446.683	2.05972	0.216471	9.51499	1.81728e-21	4.27638e-20	7.33749	7.73043	7.8706	7.52266	7.16566	7.92437	10.8918	9.9197	9.29625	9.80185	9.96747	9.46795
ENSG00000174837.15	ADGRE1	adhesion G protein-coupled receptor E1 [Source:HGNC Symbol;Acc:HGNC:3336]	1361.4	2.05871	0.421248	4.88717	1.02295e-06	4.7891e-06	11.2048	10.0262	8.26824	10.2066	10.6808	8.15432	11.5698	12.396	11.9488	13.0164	11.7723	10.3901
ENSG00000116990.11	MYCL	MYCL proto-oncogene, bHLH transcription factor [Source:HGNC Symbol;Acc:HGNC:7555]	52.2956	2.05829	0.371518	5.54022	3.02088e-08	1.78625e-07	4.69286	5.11546	5.41397	5.19255	4.85102	6.51465	8.22478	7.09935	6.65761	6.04341	8.04376	6.95573
ENSG00000082397.17	EPB41L3	erythrocyte membrane protein band 4.1 like 3 [Source:HGNC Symbol;Acc:HGNC:3380]	5514.31	2.0553	0.240557	8.54393	1.29733e-17	2.17316e-16	10.6731	11.0859	10.6209	10.1871	11.1396	12.024	14.1326	13.6381	13.2302	13.1448	13.6823	13.5637
ENSG00000140859.16	KIFC3	kinesin family member C3 [Source:HGNC Symbol;Acc:HGNC:6326]	693.793	2.04276	0.239226	8.53906	1.35316e-17	2.2609e-16	8.91581	9.66032	8.4845	8.50811	8.70123	9.43797	11.3473	10.7294	10.4874	10.9578	11.6287	10.2481
ENSG00000106366.8	SERPINE1	serpin family E member 1 [Source:HGNC Symbol;Acc:HGNC:8583]	22801	2.04171	0.516541	3.95266	7.72885e-05	0.000260845	10.2364	10.6246	11.4821	10.7421	9.96604	13.2245	13.6417	13.644	15.5432	13.5569	13.1047	15.7661
ENSG00000122644.13	ARL4A	ADP ribosylation factor like GTPase 4A [Source:HGNC Symbol;Acc:HGNC:695]	629.087	2.0376	0.208113	9.79082	1.23293e-22	3.17925e-21	9.09801	9.02875	8.51269	7.91473	9.05577	8.30401	10.3742	10.6111	10.9971	9.81035	10.5843	10.3635
ENSG00000127946.17	HIP1	huntingtin interacting protein 1 [Source:HGNC Symbol;Acc:HGNC:4913]	2313.48	2.03714	0.168363	12.0997	1.06048e-33	6.08812e-32	10.1629	10.8064	10.2569	9.46985	10.4606	10.6405	12.7455	12.266	12.5117	11.8326	12.743	12.6368
ENSG00000107020.10	PLGRKT	plasminogen receptor with a C-terminal lysine [Source:HGNC Symbol;Acc:HGNC:23633]	430.601	2.0355	0.134823	15.0976	1.68027e-51	2.62028e-49	7.7623	7.92403	8.16312	8.29599	7.95188	8.07487	9.90271	10.1428	10.1172	10.1018	10.1256	9.72147
ENSG00000115919.15	KYNU	kynureninase [Source:HGNC Symbol;Acc:HGNC:6469]	5381.11	2.03509	0.144003	14.1323	2.40193e-45	2.69689e-43	11.334	10.8036	11.5096	11.9837	10.8685	11.7334	13.7575	13.8988	13.5316	13.7024	13.8468	13.0994
ENSG00000189060.5	H1F0	H1 histone family member 0 [Source:HGNC Symbol;Acc:HGNC:4714]	1827.09	2.03225	0.212736	9.55292	1.26095e-21	2.99956e-20	9.36251	10.2582	9.67361	9.91512	9.47562	9.91739	12.5653	11.358	11.4389	11.1709	12.3515	11.9323
ENSG00000111817.17	DSE	dermatan sulfate epimerase [Source:HGNC Symbol;Acc:HGNC:21144]	2172.07	2.02849	0.203857	9.95057	2.50744e-23	6.86194e-22	10.3764	10.7495	10.2378	10.6484	10.785	10.7645	13.067	12.834	11.7974	12.0757	12.8869	11.9461
ENSG00000184106.8	TREML3P	triggering receptor expressed on myeloid cells like 3, pseudogene [Source:HGNC Symbol;Acc:HGNC:30806]	87.6331	2.0216	0.29012	6.96814	3.21149e-12	3.1085e-11	5.39212	5.5443	5.51281	5.31838	5.52264	6.16295	7.16388	6.83122	7.77582	6.56136	7.59372	7.1828
ENSG00000113532.13	ST8SIA4	ST8 alpha-N-acetyl-neuraminide alpha-2,8-sialyltransferase 4 [Source:HGNC Symbol;Acc:HGNC:10871]	695.8	2.01622	0.197943	10.1859	2.29326e-24	6.80667e-23	7.98792	7.66187	8.08343	7.74892	8.35814	8.74611	10.5902	10.6259	10.3418	9.85005	10.3737	10.8697
ENSG00000231528.3	FAM225A	family with sequence similarity 225 member A [Source:HGNC Symbol;Acc:HGNC:27855]	117.8	2.01487	0.221243	9.10705	8.46542e-20	1.71658e-18	5.86226	5.83256	5.83369	6.20634	6.28436	6.36528	7.4391	7.86711	8.05409	8.35631	7.8494	7.66655
ENSG00000138185.20	ENTPD1	ectonucleoside triphosphate diphosphohydrolase 1 [Source:HGNC Symbol;Acc:HGNC:3363]	831.38	2.01302	0.212487	9.47364	2.70271e-21	6.24771e-20	9.05644	8.58683	9.68474	9.06833	8.9177	9.48577	11.4387	11.1251	10.9609	10.4614	11.2942	10.939
ENSG00000088035.18	ALG6	ALG6 alpha-1,3-glucosyltransferase [Source:HGNC Symbol;Acc:HGNC:23157]	137.189	2.01248	0.197549	10.1873	2.26012e-24	6.71849e-23	6.95346	6.66221	6.9494	6.79123	7.12636	6.82828	8.63292	8.4123	9.05748	7.64344	8.44297	8.34934
ENSG00000175040.6	CHST2	carbohydrate sulfotransferase 2 [Source:HGNC Symbol;Acc:HGNC:1970]	150.881	2.01153	0.443395	4.53665	5.71557e-06	2.36881e-05	5.70845	6.84097	6.00828	6.77875	7.61189	8.12674	9.7981	9.23127	8.05766	9.23554	9.36243	8.07674
ENSG00000130396.20	AFDN	afadin, adherens junction formation factor [Source:HGNC Symbol;Acc:HGNC:7137]	594.203	2.00501	0.253867	7.89785	2.83745e-15	3.77475e-14	8.02619	8.62438	8.51563	7.99177	8.35086	8.911	10.9032	10.5181	10.0917	9.25197	10.9208	9.8779
ENSG00000090659.18	CD209	CD209 molecule [Source:HGNC Symbol;Acc:HGNC:1641]	192.328	1.99388	0.318006	6.26994	3.61181e-10	2.74646e-09	6.93021	6.47019	8.05909	6.95094	6.80583	7.08117	8.78279	9.13346	9.59621	8.64184	9.43286	7.65285
ENSG00000125629.15	INSIG2	insulin induced gene 2 [Source:HGNC Symbol;Acc:HGNC:20452]	802.343	1.98895	0.179878	11.0572	2.02225e-28	8.27816e-27	8.19845	7.98156	8.757	8.20561	8.13736	8.61084	10.7666	11.0778	10.6782	10.0061	10.693	10.7024
ENSG00000112299.8	VNN1	vanin 1 [Source:HGNC Symbol;Acc:HGNC:12705]	198.78	1.98877	0.402787	4.93752	7.91227e-07	3.76345e-06	6.28782	7.15015	5.88717	8.13315	7.07444	7.31132	9.09931	10.1981	8.48171	9.96039	8.77015	8.1851
ENSG00000111331.13	OAS3	2'-5'-oligoadenylate synthetase 3 [Source:HGNC Symbol;Acc:HGNC:8088]	7169.71	1.97932	0.317137	6.24121	4.34209e-10	3.27264e-09	12.2594	10.5363	10.4282	12.123	10.0928	9.94742	13.3465	12.5713	13.1219	13.1353	12.4618	12.8064
ENSG00000079215.14	SLC1A3	solute carrier family 1 member 3 [Source:HGNC Symbol;Acc:HGNC:10941]	1998.16	1.9674	0.20212	9.73384	2.16273e-22	5.49748e-21	10.0046	9.99753	9.97265	10.6781	9.86812	10.1529	12.2002	11.8963	11.8493	12.0475	12.1425	12.0224
ENSG00000197555.9	SIPA1L1	signal induced proliferation associated 1 like 1 [Source:HGNC Symbol;Acc:HGNC:20284]	2147.78	1.96386	0.199404	9.84865	6.94689e-23	1.82242e-21	9.51101	9.32525	9.98553	9.79637	10.0693	10.7519	12.3273	12.2298	12.0707	12.0562	12.1951	12.3992
ENSG00000174799.11	CEP135	centrosomal protein 135 [Source:HGNC Symbol;Acc:HGNC:29086]	349.236	1.96212	0.135793	14.4494	2.53038e-47	3.27102e-45	7.94535	7.78601	8.0725	8.02308	8.07011	7.99057	10.2865	9.84676	9.50375	9.47872	10.1391	9.95639
ENSG00000113790.11	EHHADH	enoyl-CoA hydratase and 3-hydroxyacyl CoA dehydrogenase [Source:HGNC Symbol;Acc:HGNC:3247]	179.101	1.96116	0.269644	7.27314	3.51228e-13	3.75273e-12	7.15987	7.41636	6.89678	6.23739	7.40995	6.97597	8.98546	7.49151	8.51278	8.1181	7.49714	9.46182
ENSG00000111490.14	TBC1D30	TBC1 domain family member 30 [Source:HGNC Symbol;Acc:HGNC:29164]	112.933	1.9596	0.189515	10.3401	4.64231e-25	1.44559e-23	6.15809	6.61182	6.52434	6.53998	6.03012	6.66231	8.47729	8.38754	7.78852	8.12608	8.42055	7.94851
ENSG00000107201.10	DDX58	DExD/H-box helicase 58 [Source:HGNC Symbol;Acc:HGNC:19102]	1375.01	1.95858	0.221598	8.83844	9.70663e-19	1.7976e-17	9.88067	8.42296	8.63724	9.83149	9.08555	8.40482	11.4236	11.0958	11.2199	11.113	10.7037	10.7859
ENSG00000146281.6	PM20D2	peptidase M20 domain containing 2 [Source:HGNC Symbol;Acc:HGNC:21408]	58.4011	1.94256	0.179591	10.8166	2.87374e-27	1.0776e-25	5.69617	5.69679	5.6134	5.90427	5.85984	5.97507	8.06708	7.25889	7.405	7.30206	7.31906	7.54413
ENSG00000107968.10	MAP3K8	mitogen-activated protein kinase kinase kinase 8 [Source:HGNC Symbol;Acc:HGNC:6860]	1517.96	1.94202	0.228181	8.51087	1.7264e-17	2.85059e-16	9.61634	10.2338	9.44591	9.02505	9.97177	9.77612	11.3817	11.1224	11.2508	11.5382	11.668	12.1906
ENSG00000126003.7	PLAGL2	PLAG1 like zinc finger 2 [Source:HGNC Symbol;Acc:HGNC:9047]	636.146	1.94097	0.203955	9.51665	1.7886e-21	4.21393e-20	8.97239	9.31702	8.85121	8.058	9.08879	9.18253	10.8668	10.7097	10.6371	10.7877	11.0264	10.2095
ENSG00000256234.1		novel transcript, antisense to SSPN and ITPR2	521.256	1.94045	0.363438	5.33914	9.33909e-08	5.12437e-07	7.55035	7.33699	6.96073	8.3705	6.79836	9.34207	10.1134	9.89667	9.6403	9.54281	9.8734	9.54968
ENSG00000102908.22	NFAT5	nuclear factor of activated T cells 5 [Source:HGNC Symbol;Acc:HGNC:7774]	1217.74	1.93992	0.115454	16.8025	2.33921e-63	5.67446e-61	9.48379	9.36705	9.59113	9.61255	9.56249	9.53796	11.8853	11.8122	11.4968	11.317	11.6238	11.5394
ENSG00000102962.5	CCL22	C-C motif chemokine ligand 22 [Source:HGNC Symbol;Acc:HGNC:10621]	6931.61	1.93687	0.588678	3.29021	0.00100113	0.00265111	10.3941	9.06625	11.3453	12.5461	8.61476	11.9713	12.7648	12.4434	11.7812	12.6154	12.4696	14.8002
ENSG00000188313.13	PLSCR1	phospholipid scramblase 1 [Source:HGNC Symbol;Acc:HGNC:9092]	2434.64	1.93544	0.182228	10.621	2.38051e-26	8.44308e-25	11.08	10.429	9.63045	10.7034	10.4444	10.0393	12.8224	12.3226	12.218	12.2889	12.6895	11.7799
ENSG00000262519.1	TXNP4	thioredoxin pseudogene 4 [Source:HGNC Symbol;Acc:HGNC:49484]	62.3199	1.93527	0.220959	8.75849	1.97888e-18	3.57052e-17	5.45739	5.22658	5.28077	5.70855	5.30127	5.34793	6.71601	6.39202	7.04998	7.60786	6.53426	7.54362
ENSG00000122861.16	PLAU	plasminogen activator, urokinase [Source:HGNC Symbol;Acc:HGNC:9052]	947.68	1.93078	0.289443	6.67067	2.54641e-11	2.21685e-10	9.91257	10.4347	9.0387	8.5911	10.2881	9.82581	12.0728	11.5534	10.7533	12.1187	11.723	10.4711
ENSG00000151640.13	DPYSL4	dihydropyrimidinase like 4 [Source:HGNC Symbol;Acc:HGNC:3016]	50.5913	1.92596	0.46567	4.13588	3.53592e-05	0.000127622	4.35573	5.25714	4.9415	5.19276	4.42803	5.58442	6.31925	6.02915	5.75633	5.81347	6.2093	7.36507
ENSG00000136816.16	TOR1B	torsin family 1 member B [Source:HGNC Symbol;Acc:HGNC:11995]	2066.86	1.92308	0.176261	10.9104	1.02799e-27	3.9606e-26	10.6501	9.90917	9.757	10.2057	10.2467	9.79064	12.0215	11.7158	12.1327	12.1354	11.6637	11.8894
ENSG00000167703.14	SLC43A2	solute carrier family 43 member 2 [Source:HGNC Symbol;Acc:HGNC:23087]	1874.36	1.91989	0.203319	9.44271	3.63245e-21	8.27046e-20	10.0269	10.6719	9.52272	9.56385	9.93255	9.81991	12.6158	11.8973	11.5364	12.0555	12.4743	11.8315
ENSG00000138642.14	HERC6	HECT and RLD domain containing E3 ubiquitin protein ligase family member 6 [Source:HGNC Symbol;Acc:HGNC:26072]	685.621	1.9195	0.276305	6.94705	3.72993e-12	3.58033e-11	9.08957	7.82691	7.94392	8.99829	8.11925	7.20992	10.4695	10.1735	10.3565	10.5331	9.37606	9.4189
ENSG00000104635.14	SLC39A14	solute carrier family 39 member 14 [Source:HGNC Symbol;Acc:HGNC:20858]	103.551	1.91627	0.28908	6.62885	3.3831e-11	2.90282e-10	6.40127	6.26391	6.76023	7.55876	5.84812	6.19034	8.45168	9.07877	7.79231	8.54245	8.2017	7.41738
ENSG00000100368.14	CSF2RB	colony stimulating factor 2 receptor beta common subunit [Source:HGNC Symbol;Acc:HGNC:2436]	5411.53	1.91167	0.206277	9.26746	1.90634e-20	4.04075e-19	11.7646	11.772	12.402	10.9901	11.4292	11.6698	13.5035	12.7671	13.1335	13.0969	13.6635	13.3837
ENSG00000154640.14	BTG3	BTG anti-proliferation factor 3 [Source:HGNC Symbol;Acc:HGNC:1132]	510.591	1.91002	0.23431	8.15168	3.58903e-16	5.23151e-15	7.20666	6.98397	7.51407	7.51989	6.97375	8.19376	10.2545	10.1978	9.88039	9.88721	9.93633	9.72775
ENSG00000284633.1		novel transcript, antisense to PDGFB	107.496	1.90881	0.439758	4.34058	1.42107e-05	5.5161e-05	4.66958	4.85502	5.54564	5.12153	4.59781	5.10446	6.9533	7.25196	7.07592	6.27346	7.09948	8.14746
ENSG00000182472.9	CAPN12	calpain 12 [Source:HGNC Symbol;Acc:HGNC:13249]	75.2636	1.90425	0.431099	4.41719	9.99918e-06	3.97801e-05	4.91239	4.80404	5.04019	5.79	4.74621	5.13119	6.912	7.30082	6.23507	6.35237	7.04584	7.60356
ENSG00000205189.12	ZBTB10	zinc finger and BTB domain containing 10 [Source:HGNC Symbol;Acc:HGNC:30953]	275.374	1.89814	0.142219	13.3466	1.23934e-40	1.04514e-38	7.50125	7.33187	7.67857	7.06457	7.3255	7.47083	9.59466	9.18288	9.32449	8.77043	9.70699	9.50768
ENSG00000157227.13	MMP14	matrix metallopeptidase 14 [Source:HGNC Symbol;Acc:HGNC:7160]	25270.8	1.8964	0.191204	9.9182	3.46968e-23	9.40355e-22	13.4254	13.3293	13.6982	14.4682	12.9415	13.9878	16.1372	15.8013	15.3364	15.743	16.1571	15.1995
ENSG00000111581.10	NUP107	nucleoporin 107 [Source:HGNC Symbol;Acc:HGNC:29914]	1262.97	1.89217	0.10791	17.5347	7.7848e-69	2.28304e-66	9.58887	9.26967	9.55739	9.66109	9.7733	9.41851	11.1983	11.6826	11.4924	11.5031	11.206	11.1083
ENSG00000170379.20	TCAF2	TRPM8 channel associated factor 2 [Source:HGNC Symbol;Acc:HGNC:26878]	166.564	1.89206	0.309076	6.12168	9.25937e-10	6.69626e-09	5.49867	5.8979	5.86785	5.92071	5.73117	6.57382	8.51819	8.63123	7.65999	7.36077	8.4098	8.67986
ENSG00000274536.7		novel transcript, antisense VSIG4	861.819	1.89128	0.306046	6.17972	6.42138e-10	4.73803e-09	10.1853	10.0646	10.0447	9.61761	10.168	8.37259	11.0763	11.904	12.2604	10.9302	11.4605	11.107
ENSG00000136052.9	SLC41A2	solute carrier family 41 member 2 [Source:HGNC Symbol;Acc:HGNC:31045]	1292.24	1.88875	0.17458	10.8188	2.80348e-27	1.05528e-25	9.21052	8.92649	9.61898	9.50904	8.96916	10.0107	11.6931	11.5823	11.284	11.0687	11.8057	11.0422
ENSG00000005448.16	WDR54	WD repeat domain 54 [Source:HGNC Symbol;Acc:HGNC:25770]	114.916	1.88864	0.334245	5.65047	1.60008e-08	9.87747e-08	5.69362	6.13593	6.00191	5.38165	6.18727	6.10465	8.02347	7.54617	7.43244	7.05355	8.07339	8.61523
ENSG00000105501.12	SIGLEC5	sialic acid binding Ig like lectin 5 [Source:HGNC Symbol;Acc:HGNC:10874]	52.7968	1.88303	0.388417	4.84795	1.24744e-06	5.75508e-06	5.75742	5.91687	5.64018	6.69993	6.42406	6.47747	7.70455	7.26258	6.64641	7.78728	8.14364	7.19814
ENSG00000119714.11	GPR68	G protein-coupled receptor 68 [Source:HGNC Symbol;Acc:HGNC:4519]	239.722	1.88297	0.43599	4.31883	1.56858e-05	6.03864e-05	6.61241	6.66715	8.00387	7.77505	5.90797	8.75412	10.5563	9.35719	7.19592	7.06011	9.87887	7.53968
ENSG00000111729.14	CLEC4A	C-type lectin domain family 4 member A [Source:HGNC Symbol;Acc:HGNC:13257]	56.7066	1.87989	0.294684	6.37932	1.77873e-10	1.39913e-09	5.94666	5.96678	6.17265	5.75879	6.10632	6.31181	7.71601	7.77002	7.41819	7.24747	8.01308	6.5918
ENSG00000158373.8	HIST1H2BD	histone cluster 1 H2B family member d [Source:HGNC Symbol;Acc:HGNC:4747]	223.675	1.87196	0.311146	6.01634	1.78405e-09	1.24484e-08	6.44585	6.00149	6.6932	7.52509	6.0277	6.63858	9.06015	9.30808	8.57819	9.13594	8.66731	8.62113
ENSG00000186665.9	C17orf58	chromosome 17 open reading frame 58 [Source:HGNC Symbol;Acc:HGNC:27568]	225.966	1.86804	0.118428	15.7737	4.71961e-56	8.66688e-54	6.98449	7.17801	6.96227	6.85724	7.40744	7.51057	8.78323	8.72254	8.8873	8.53131	8.53272	9.16776
ENSG00000130589.16	HELZ2	helicase with zinc finger 2 [Source:HGNC Symbol;Acc:HGNC:30021]	1033.12	1.86696	0.278536	6.70277	2.04505e-11	1.80194e-10	9.90347	8.56127	8.42444	10.2196	7.54854	8.00516	11.0606	10.3255	10.4039	10.914	10.4886	10.5269
ENSG00000267416.1		novel transcript	62.1247	1.8657	0.219066	8.5166	1.64303e-17	2.72207e-16	5.54714	5.5925	5.51875	5.80367	5.21677	5.90811	7.87733	7.07321	6.47116	6.58795	7.35775	7.2373
ENSG00000269713.7	NBPF9	NBPF member 9 [Source:HGNC Symbol;Acc:HGNC:31991]	341.991	1.86456	0.150931	12.3537	4.65266e-35	2.95858e-33	7.8416	8.04944	8.04343	7.57842	8.47526	8.42597	9.63035	9.62113	9.62302	9.59336	10.1992	10.2154
ENSG00000165695.9	AK8	adenylate kinase 8 [Source:HGNC Symbol;Acc:HGNC:26526]	132.729	1.86245	0.274877	6.77556	1.23924e-11	1.11696e-10	5.342	5.21909	5.80867	6.44332	5.6427	6.71821	7.3262	7.5115	7.31858	7.12792	7.1354	8.38791
ENSG00000138166.6	DUSP5	dual specificity phosphatase 5 [Source:HGNC Symbol;Acc:HGNC:3071]	1508.64	1.86137	0.280847	6.6277	3.40951e-11	2.92293e-10	8.99131	8.67405	9.47797	9.26067	7.83818	9.32514	11.0582	10.8265	10.5847	10.1496	10.7086	11.7279
ENSG00000088827.12	SIGLEC1	sialic acid binding Ig like lectin 1 [Source:HGNC Symbol;Acc:HGNC:11127]	7428.82	1.8592	0.36875	5.04188	4.60969e-07	2.27749e-06	12.9695	11.3138	10.7938	12.3469	11.1641	10.1848	13.6025	13.0415	13.4382	13.7911	13.0889	13.0931
ENSG00000136689.18	IL1RN	interleukin 1 receptor antagonist [Source:HGNC Symbol;Acc:HGNC:6000]	48499.9	1.85788	0.300435	6.18395	6.25178e-10	4.61983e-09	14.8833	14.0219	15.4417	15.4765	13.099	15.3879	16.8582	16.374	15.5656	14.8815	17.1487	16.3132
ENSG00000136193.17	SCRN1	secernin 1 [Source:HGNC Symbol;Acc:HGNC:22192]	525.905	1.85749	0.308696	6.0172	1.77463e-09	1.23959e-08	7.10503	6.93333	7.82951	7.04354	7.13052	8.52948	10.1129	10.0979	9.6934	9.25253	10.4566	10.2908
ENSG00000133116.8	KL	klotho [Source:HGNC Symbol;Acc:HGNC:6344]	75.6697	1.85445	0.329675	5.62509	1.85412e-08	1.13283e-07	6.95321	6.86347	6.50309	5.58444	7.02198	6.18382	8.34952	8.56559	7.6182	8.13351	7.97176	7.6576
ENSG00000127314.18	RAP1B	RAP1B, member of RAS oncogene family [Source:HGNC Symbol;Acc:HGNC:9857]	3461.92	1.85101	0.144691	12.7928	1.79868e-37	1.30415e-35	11.3804	11.079	11.1955	10.9126	11.4683	11.0066	12.8268	13.0154	13.4029	12.9329	12.9831	12.6795
ENSG00000198121.13	LPAR1	lysophosphatidic acid receptor 1 [Source:HGNC Symbol;Acc:HGNC:3166]	534.441	1.84642	0.198089	9.32114	1.15096e-20	2.49617e-19	8.25893	8.01632	8.50939	8.78526	8.26665	8.62463	10.1876	10.5075	10.381	10.4785	10.5404	9.74375
ENSG00000164136.17	IL15	interleukin 15 [Source:HGNC Symbol;Acc:HGNC:5977]	125.682	1.84604	0.184663	9.99679	1.57422e-23	4.38127e-22	6.11449	6.12287	5.60025	6.07869	6.88034	6.38087	8.1586	7.84524	8.02199	8.29049	7.72533	8.29743
ENSG00000275385.2	CCL18	C-C motif chemokine ligand 18 [Source:HGNC Symbol;Acc:HGNC:10616]	795.582	1.84149	0.330456	5.57257	2.51008e-08	1.50139e-07	8.4693	7.57186	8.83303	8.2879	8.48003	9.98544	11.1238	10.4426	10.5485	9.92716	11.2182	10.5722
ENSG00000136059.14	VILL	villin like [Source:HGNC Symbol;Acc:HGNC:30906]	127.971	1.8386	0.169623	10.8393	2.24083e-27	8.46732e-26	6.57071	6.69618	6.53211	6.79502	6.34627	6.87776	8.31045	8.02753	8.06897	7.66607	8.86272	7.89102
ENSG00000169508.7	GPR183	G protein-coupled receptor 183 [Source:HGNC Symbol;Acc:HGNC:3128]	150.141	1.8376	0.473955	3.87717	0.00010568	0.000346546	5.13412	5.56965	5.35181	5.58301	5.83541	7.22123	9.63626	8.07989	5.9173	6.65182	8.04318	8.58611
ENSG00000157557.13	ETS2	ETS proto-oncogene 2, transcription factor [Source:HGNC Symbol;Acc:HGNC:3489]	4446.31	1.83675	0.250221	7.3405	2.12804e-13	2.32041e-12	10.7921	10.6677	10.2617	11.214	10.2429	11.1634	13.4969	13.1393	12.6176	12.8308	13.0451	12.8757
ENSG00000253557.6		novel transcript	61.2621	1.82107	0.276747	6.58026	4.69633e-11	3.94857e-10	5.08001	4.91435	5.54705	5.94937	4.85866	5.70343	7.28553	6.98045	6.32659	6.31372	7.27883	6.71587
ENSG00000171488.15	LRRC8C	leucine rich repeat containing 8 VRAC subunit C [Source:HGNC Symbol;Acc:HGNC:25075]	1219.61	1.81978	0.231094	7.87464	3.41726e-15	4.50643e-14	9.74786	10.2065	9.46157	8.73952	10.1424	9.75172	11.3379	10.9611	11.3879	10.6225	11.1956	11.4355
ENSG00000163220.11	S100A9	S100 calcium binding protein A9 [Source:HGNC Symbol;Acc:HGNC:10499]	9048.27	1.81572	0.23653	7.6765	1.63495e-14	2.00908e-13	12.7682	13.0853	12.8958	13.1804	12.8734	12.341	14.5397	14.6558	14.8883	14.9895	14.7366	13.1509
ENSG00000188906.16	LRRK2	leucine rich repeat kinase 2 [Source:HGNC Symbol;Acc:HGNC:18618]	635.882	1.8108	0.191542	9.45378	3.26813e-21	7.47562e-20	8.33087	9.0899	8.21678	8.01914	9.18478	8.80062	10.769	10.5405	10.693	10.6448	10.7057	10.9834
ENSG00000228695.10	CES1P1	carboxylesterase 1 pseudogene 1 [Source:HGNC Symbol;Acc:HGNC:18546]	764.938	1.80775	0.319169	5.66393	1.47945e-08	9.15869e-08	8.42425	8.88653	7.93941	7.91938	9.14532	9.22887	11.3029	10.7698	10.1159	10.8412	10.6898	10.3377
ENSG00000180817.12	PPA1	pyrophosphatase (inorganic) 1 [Source:HGNC Symbol;Acc:HGNC:9226]	439.782	1.80514	0.187819	9.61104	7.18205e-22	1.74438e-20	8.28081	8.06573	7.94583	7.92392	8.42615	8.26383	10.0922	9.51946	9.64333	10.21	9.99313	10.5027
ENSG00000077150.20	NFKB2	nuclear factor kappa B subunit 2 [Source:HGNC Symbol;Acc:HGNC:7795]	2468.06	1.80483	0.240377	7.50833	5.9885e-14	6.90541e-13	9.29689	9.75786	9.70641	10.3501	9.12874	10.6422	12.7661	12.1523	11.6145	12.1934	12.5224	12.169
ENSG00000140406.4	TLNRD1	talin rod domain containing 1 [Source:HGNC Symbol;Acc:HGNC:13519]	297.184	1.79592	0.181207	9.9109	3.73286e-23	1.00751e-21	8.19628	8.20391	8.06893	8.14596	8.05263	7.58778	9.47363	9.44307	9.73161	10.0107	9.47134	9.16672
ENSG00000176463.14	SLCO3A1	solute carrier organic anion transporter family member 3A1 [Source:HGNC Symbol;Acc:HGNC:10952]	656.881	1.79146	0.181499	9.87034	5.59746e-23	1.48829e-21	8.79813	9.26324	8.76493	7.8614	9.2789	8.91463	10.5396	10.492	10.6458	10.5794	10.4772	10.5544
ENSG00000072401.15	UBE2D1	ubiquitin conjugating enzyme E2 D1 [Source:HGNC Symbol;Acc:HGNC:12474]	484.806	1.79097	0.141182	12.6856	7.11053e-37	4.97206e-35	8.22329	8.14192	8.05431	8.08302	8.30582	8.13739	10.0772	9.95863	10.3069	9.70551	9.8817	9.62757
ENSG00000205846.4	CLEC6A	C-type lectin domain containing 6A [Source:HGNC Symbol;Acc:HGNC:14556]	551.423	1.78963	0.241005	7.42572	1.1217e-13	1.25514e-12	8.94599	8.74115	8.26552	8.23501	8.76867	8.69313	10.5922	10.3293	10.165	10.1123	10.5991	9.80849
ENSG00000254893.6		RAP1B, member of RAS oncogene family pseudogene	51.674	1.78875	0.192475	9.2934	1.4943e-20	3.2089e-19	5.89291	5.73912	5.69443	5.74014	5.83238	5.52722	7.00196	6.79659	7.56101	7.12117	7.04643	6.94533
ENSG00000155324.10	GRAMD2B	GRAM domain containing 2B [Source:HGNC Symbol;Acc:HGNC:24911]	59.1683	1.78834	0.207859	8.6036	7.7251e-18	1.33266e-16	6.01581	5.74824	5.94519	6.28256	5.67502	5.6279	7.19891	7.00027	6.6071	7.66105	6.40074	7.80505
ENSG00000095794.19	CREM	cAMP responsive element modulator [Source:HGNC Symbol;Acc:HGNC:2352]	437.631	1.78652	0.221458	8.06706	7.20116e-16	1.01141e-14	7.68633	7.30231	8.2125	8.33538	7.29549	8.26896	10.5961	10.5083	9.48198	10.0875	9.83134	9.08663
ENSG00000169255.15	B3GALNT1	beta-1,3-N-acetylgalactosaminyltransferase 1 (globoside blood group) [Source:HGNC Symbol;Acc:HGNC:918]	84.2782	1.78249	0.363131	4.90869	9.16882e-07	4.32138e-06	6.54643	6.31974	6.24107	7.60082	6.75538	6.13374	8.1539	8.60702	7.07478	8.31435	8.91221	7.29449
ENSG00000115652.14	UXS1	UDP-glucuronate decarboxylase 1 [Source:HGNC Symbol;Acc:HGNC:17729]	1191.07	1.77828	0.156942	11.3308	9.24016e-30	4.16422e-28	9.44702	9.41464	9.96759	9.70786	9.36143	9.59953	11.5866	11.4601	10.9836	10.4771	11.6611	11.0247
ENSG00000069399.15	BCL3	BCL3 transcription coactivator [Source:HGNC Symbol;Acc:HGNC:998]	712.594	1.77693	0.235226	7.55415	4.21602e-14	4.95457e-13	8.04922	8.47696	8.20693	8.76493	7.9344	8.92034	11.2729	10.7046	10.1423	10.7329	11.117	10.1981
ENSG00000158457.6	TSPAN33	tetraspanin 33 [Source:HGNC Symbol;Acc:HGNC:28743]	349.185	1.77402	0.332155	5.34093	9.24696e-08	5.08092e-07	6.74086	7.21534	7.21707	7.73186	7.47	8.31167	9.95129	7.75896	7.74696	8.18912	9.7837	9.76841
ENSG00000164543.7	STK17A	serine/threonine kinase 17a [Source:HGNC Symbol;Acc:HGNC:11395]	319.187	1.76864	0.224018	7.89511	2.90057e-15	3.85611e-14	7.93501	7.42814	7.65871	8.00744	7.95122	7.67786	9.94904	9.90682	9.43958	9.78615	9.34628	8.78008
ENSG00000273015.2		novel transcript	126.862	1.76786	0.191987	9.20824	3.31512e-20	6.87843e-19	6.39317	6.45846	6.30379	6.13428	6.39983	6.26611	8.57597	8.30232	8.28881	7.43408	8.15068	8.34869
ENSG00000110492.15	MDK	midkine [Source:HGNC Symbol;Acc:HGNC:6972]	156.486	1.76306	0.300007	5.87671	4.18508e-09	2.78378e-08	5.98673	5.86458	5.88651	6.64556	5.36208	6.15007	7.62264	7.00073	7.82668	7.91688	7.46647	8.26861
ENSG00000081189.15	MEF2C	myocyte enhancer factor 2C [Source:HGNC Symbol;Acc:HGNC:6996]	155.9	1.75804	0.185677	9.46827	2.84519e-21	6.56164e-20	6.72597	6.73103	6.85908	6.52396	6.99379	6.92321	8.90473	9.05306	8.19619	7.44319	9.13837	8.30523
ENSG00000166689.16	PLEKHA7	pleckstrin homology domain containing A7 [Source:HGNC Symbol;Acc:HGNC:27049]	206.883	1.75464	0.197001	8.90674	5.25529e-19	9.91942e-18	6.80431	6.79906	6.76175	7.55878	7.0202	7.41692	8.77348	8.35877	8.29425	8.89678	8.9165	8.40666
ENSG00000159403.18	C1R	complement C1r [Source:HGNC Symbol;Acc:HGNC:1246]	85.294	1.75133	0.353684	4.95169	7.35726e-07	3.51906e-06	5.21439	5.14765	5.19285	5.38353	4.69636	6.89898	7.09586	6.67446	7.34742	7.50119	6.79532	8.22926
ENSG00000101017.14	CD40	CD40 molecule [Source:HGNC Symbol;Acc:HGNC:11919]	2249.63	1.75073	0.142668	12.2714	1.29042e-34	7.9943e-33	9.6938	9.79848	10.3145	9.52181	9.83871	10.3554	11.9643	11.6782	11.9469	11.6226	11.7929	12.0256
ENSG00000111335.12	OAS2	2'-5'-oligoadenylate synthetase 2 [Source:HGNC Symbol;Acc:HGNC:8087]	5637.02	1.74218	0.245097	7.10813	1.17624e-12	1.18645e-11	11.8798	10.2753	9.926	11.5822	10.0527	9.92434	12.8164	12.456	12.9029	12.9037	11.775	12.6285
ENSG00000225131.2	PSME2P2	proteasome activator subunit 2 pseudogene 2 [Source:HGNC Symbol;Acc:HGNC:30160]	122.111	1.73912	0.206272	8.43121	3.42099e-17	5.47833e-16	6.36431	6.36163	5.90175	6.76039	5.72287	6.31221	7.40193	7.1271	7.59398	7.73312	7.32643	7.86968
ENSG00000134602.16	STK26	serine/threonine kinase 26 [Source:HGNC Symbol;Acc:HGNC:18174]	209.802	1.73142	0.18469	9.37471	6.9363e-21	1.53309e-19	7.02655	6.99237	7.44127	6.93442	7.05838	7.07036	9.21003	9.06506	8.36767	8.12069	9.40045	9.33543
ENSG00000116852.14	KIF21B	kinesin family member 21B [Source:HGNC Symbol;Acc:HGNC:29442]	158.027	1.72566	0.184661	9.34503	9.18596e-21	2.01221e-19	7.0865	7.82754	7.01139	6.97257	6.94968	7.08068	8.93507	8.3908	8.19596	8.16404	9.00595	8.57626
ENSG00000134453.16	RBM17	RNA binding motif protein 17 [Source:HGNC Symbol;Acc:HGNC:16944]	1212.97	1.7251	0.118308	14.5814	3.68819e-48	4.89657e-46	9.85864	9.96456	9.73358	9.61446	9.93761	9.45534	11.5273	11.325	11.048	10.9935	11.2232	11.658
ENSG00000156127.7	BATF	basic leucine zipper ATF-like transcription factor [Source:HGNC Symbol;Acc:HGNC:958]	58.1233	1.72328	0.267736	6.4365	1.22263e-10	9.80552e-10	6.30723	6.76371	6.27107	6.16395	5.9431	5.88416	7.74875	7.32182	7.06754	8.0484	7.91575	6.61347
ENSG00000124216.4	SNAI1	snail family transcriptional repressor 1 [Source:HGNC Symbol;Acc:HGNC:11128]	263.991	1.72114	0.524316	3.28264	0.0010284	0.00271636	5.0262	5.46349	5.75882	7.05493	4.83041	6.98181	9.21988	8.63735	7.17379	6.68009	9.0165	8.98768
ENSG00000162614.18	NEXN	nexilin F-actin binding protein [Source:HGNC Symbol;Acc:HGNC:29557]	102.715	1.71737	0.398316	4.31157	1.62102e-05	6.22098e-05	5.84662	5.19294	4.52958	5.18419	5.2322	4.87152	5.82262	5.64159	7.05455	6.59693	5.41685	5.73452
ENSG00000175354.20	PTPN2	protein tyrosine phosphatase non-receptor type 2 [Source:HGNC Symbol;Acc:HGNC:9650]	811.998	1.717	0.123215	13.935	3.88358e-44	4.1026e-42	9.02009	9.05802	9.03988	8.87717	9.40886	9.24786	11.2015	11.103	10.9122	10.8863	10.934	10.6086
ENSG00000233058.2	LINC00884	long intergenic non-protein coding RNA 884 [Source:HGNC Symbol;Acc:HGNC:48570]	139.318	1.70028	0.172112	9.87896	5.13644e-23	1.37128e-21	7.01908	6.43628	7.00625	7.49029	6.64846	6.4853	8.18584	8.94075	8.27822	8.81722	8.13965	8.09798
ENSG00000261040.7	WFDC21P	WAP four-disulfide core domain 21, pseudogene [Source:HGNC Symbol;Acc:HGNC:50357]	97.8797	1.69064	0.294867	5.73359	9.83279e-09	6.24061e-08	6.39832	5.8513	6.16036	6.42182	5.7844	6.83305	8.46004	7.20849	6.47447	6.79599	7.80791	8.18566
ENSG00000279368.1		TEC	53.8891	1.6895	0.228363	7.39832	1.37918e-13	1.53018e-12	4.9985	5.2226	5.3551	5.19438	5.33356	5.37901	6.09228	6.26047	6.86975	6.30805	6.1925	7.14641
ENSG00000120910.14	PPP3CC	protein phosphatase 3 catalytic subunit gamma [Source:HGNC Symbol;Acc:HGNC:9316]	378.568	1.68932	0.182529	9.25508	2.14072e-20	4.50837e-19	7.90522	7.88406	7.63764	7.17001	7.89807	8.21459	10.0147	9.545	9.31152	9.32821	9.8044	9.63794
ENSG00000120262.10	CCDC170	coiled-coil domain containing 170 [Source:HGNC Symbol;Acc:HGNC:21177]	210.191	1.68922	0.297501	5.67803	1.36253e-08	8.47787e-08	6.67916	7.66432	7.18411	6.61917	8.05709	7.8318	9.49718	8.44671	8.70526	6.99203	9.58271	9.09077
ENSG00000073150.14	PANX2	pannexin 2 [Source:HGNC Symbol;Acc:HGNC:8600]	69.0637	1.68845	0.340443	4.95957	7.06495e-07	3.38831e-06	5.18307	5.38332	5.39958	5.43497	5.00042	5.87869	7.0231	6.51803	6.86754	6.92702	6.98161	7.7446
ENSG00000182022.18	CHST15	carbohydrate sulfotransferase 15 [Source:HGNC Symbol;Acc:HGNC:18137]	905.489	1.68786	0.386321	4.36907	1.24777e-05	4.89176e-05	7.19653	6.74084	7.88604	7.99984	7.18044	9.59524	10.862	10.7994	10.4539	10.3607	10.3478	10.7847
ENSG00000233621.2	LINC01137	long intergenic non-protein coding RNA 1137 [Source:HGNC Symbol;Acc:HGNC:49453]	198.363	1.68506	0.124846	13.4971	1.62573e-41	1.44543e-39	7.26768	7.09465	7.1434	7.20771	6.76121	6.7685	8.65668	8.63007	8.63284	8.94741	8.49712	8.47131
ENSG00000253522.6	MIR3142HG	MIR3142 host gene [Source:HGNC Symbol;Acc:HGNC:51944]	571.358	1.68479	0.226373	7.44253	9.87741e-14	1.11094e-12	7.78889	7.00849	7.78019	7.87727	7.53575	8.19413	9.55959	9.55459	9.93182	10.0337	9.64461	9.87356
ENSG00000223820.5	CFL1P1	cofilin 1 pseudogene 1 [Source:HGNC Symbol;Acc:HGNC:28560]	76.1933	1.68406	0.384494	4.37993	1.1872e-05	4.67322e-05	5.10535	4.3644	4.82941	5.85328	4.8378	6.13196	7.34087	6.44359	6.36721	6.88681	6.29438	6.82836
ENSG00000175352.11	NRIP3	nuclear receptor interacting protein 3 [Source:HGNC Symbol;Acc:HGNC:1167]	1026.17	1.68231	0.262059	6.41958	1.36652e-10	1.09105e-09	7.93908	7.77306	9.41184	9.35298	7.64972	10.085	11.0583	11.0614	10.817	10.5011	10.7536	10.573
ENSG00000204186.10	ZDBF2	zinc finger DBF-type containing 2 [Source:HGNC Symbol;Acc:HGNC:29313]	63.5972	1.6789	0.310063	5.41471	6.13867e-08	3.46705e-07	5.71923	4.98571	5.68149	5.66125	5.59249	6.12514	7.17248	7.98824	7.57501	7.03163	6.66902	7.48514
ENSG00000176105.14	YES1	YES proto-oncogene 1, Src family tyrosine kinase [Source:HGNC Symbol;Acc:HGNC:12841]	59.6135	1.67794	0.324987	5.1631	2.42893e-07	1.25233e-06	6.28957	6.61799	5.69343	6.49039	5.58474	5.93744	8.15396	7.96593	6.66428	7.16434	7.4261	6.60297
ENSG00000159450.12	TCHH	trichohyalin [Source:HGNC Symbol;Acc:HGNC:11791]	64.0832	1.67432	0.322253	5.19566	2.03996e-07	1.06321e-06	6.07571	6.18296	5.98251	6.75609	5.65753	5.57191	8.66925	6.83753	6.98813	7.78062	6.96656	6.48395
ENSG00000019144.19	PHLDB1	pleckstrin homology like domain family B member 1 [Source:HGNC Symbol;Acc:HGNC:23697]	376.774	1.67338	0.18595	8.99909	2.27596e-19	4.43215e-18	7.98559	8.28084	8.25388	8.32165	7.24818	8.60251	10.1452	9.80583	9.14573	8.92946	9.81813	9.75304
ENSG00000156313.14	RPGR	retinitis pigmentosa GTPase regulator [Source:HGNC Symbol;Acc:HGNC:10295]	244.333	1.67133	0.135194	12.3625	4.17205e-35	2.66158e-33	7.59814	7.30956	7.6783	7.69811	7.60715	7.64641	9.31252	9.51841	9.09927	8.8034	9.43422	8.72797
ENSG00000226091.7	LINC00937	long intergenic non-protein coding RNA 937 [Source:HGNC Symbol;Acc:HGNC:48629]	292.131	1.67027	0.222859	7.49475	6.64258e-14	7.60164e-13	8.1004	8.21621	8.25875	7.41895	7.91962	7.16269	9.84246	9.52071	9.11411	8.72708	9.89756	9.07688
ENSG00000081320.11	STK17B	serine/threonine kinase 17b [Source:HGNC Symbol;Acc:HGNC:11396]	921.156	1.66815	0.184676	9.03284	1.6727e-19	3.3132e-18	9.46186	9.43256	9.21917	8.61798	9.67468	9.39447	11.1429	11.4938	11.3043	10.8369	11.0569	10.651
ENSG00000136810.13	TXN	thioredoxin [Source:HGNC Symbol;Acc:HGNC:12435]	10548.5	1.66676	0.151053	11.0343	2.61003e-28	1.06621e-26	11.8586	11.7076	12.1908	12.1563	12.0126	12.4485	13.4788	13.5308	14.0865	14.3835	13.2002	14.4187
ENSG00000104450.12	SPAG1	sperm associated antigen 1 [Source:HGNC Symbol;Acc:HGNC:11212]	61.5219	1.66654	0.264763	6.29447	3.08442e-10	2.36556e-09	5.99397	5.88392	6.08673	6.27127	6.5297	5.61652	7.47626	7.31216	7.12054	7.39605	7.40036	6.93038
ENSG00000105339.10	DENND3	DENN domain containing 3 [Source:HGNC Symbol;Acc:HGNC:29134]	1956.23	1.6635	0.295189	5.63538	1.74674e-08	1.06988e-07	9.25308	9.95599	9.42286	8.93226	9.70806	10.0873	12.5464	11.7198	11.1159	10.6776	12.1054	12.0771
ENSG00000111266.9	DUSP16	dual specificity phosphatase 16 [Source:HGNC Symbol;Acc:HGNC:17909]	362.693	1.66232	0.295453	5.62636	1.8405e-08	1.12485e-07	6.79777	6.88152	7.50968	7.63832	6.80508	7.83788	10.2304	10.0495	8.48391	9.10391	9.72966	9.30901
ENSG00000112303.14	VNN2	vanin 2 [Source:HGNC Symbol;Acc:HGNC:12706]	581.59	1.66061	0.245673	6.75944	1.38527e-11	1.24175e-10	8.31938	8.45919	8.45684	9.32685	8.18296	8.65923	9.89597	10.8606	9.87449	11.4355	9.8541	9.50417
ENSG00000100911.16	PSME2	proteasome activator subunit 2 [Source:HGNC Symbol;Acc:HGNC:9569]	3756.78	1.65967	0.151574	10.9496	6.67488e-28	2.64425e-26	11.0628	10.7833	10.6596	11.0824	10.5616	10.7163	12.1305	11.9086	12.4573	12.675	12.143	12.6492
ENSG00000197142.10	ACSL5	acyl-CoA synthetase long chain family member 5 [Source:HGNC Symbol;Acc:HGNC:16526]	1497.62	1.65776	0.151621	10.9336	7.96401e-28	3.1297e-26	9.75851	9.87469	9.89111	10.195	9.75464	9.9905	11.7223	11.7009	11.1246	10.9836	11.3786	11.3696
ENSG00000149635.3	OCSTAMP	osteoclast stimulatory transmembrane protein [Source:HGNC Symbol;Acc:HGNC:16116]	110.445	1.65601	0.443653	3.73267	0.000189457	0.000589866	7.3114	5.73006	7.05551	7.90513	5.41204	7.4073	8.03044	8.15888	7.73147	8.10522	7.53333	7.17101
ENSG00000162702.8	ZNF281	zinc finger protein 281 [Source:HGNC Symbol;Acc:HGNC:13075]	488.661	1.65282	0.165356	9.99551	1.59459e-23	4.4317e-22	8.86387	8.56469	8.71526	8.61331	8.78056	8.69596	10.6515	10.2892	9.88629	9.73826	10.4674	10.022
ENSG00000138646.9	HERC5	HECT and RLD domain containing E3 ubiquitin protein ligase 5 [Source:HGNC Symbol;Acc:HGNC:24368]	1603.25	1.65166	0.241004	6.85325	7.21889e-12	6.69707e-11	10.1758	8.98728	8.11283	8.77825	9.47982	8.89259	10.9116	10.5267	11.467	11.0693	9.78703	11.0841
ENSG00000006118.14	TMEM132A	transmembrane protein 132A [Source:HGNC Symbol;Acc:HGNC:31092]	110.979	1.64945	0.395943	4.16588	3.10152e-05	0.000112897	6.95829	6.92752	7.47475	8.49693	6.18872	7.21446	8.78195	7.91731	7.31564	7.80287	9.36687	7.08558
ENSG00000280739.3	EIF1B-AS1	EIF1B antisense RNA 1 [Source:HGNC Symbol;Acc:HGNC:44555]	69.4591	1.64754	0.17468	9.43176	4.0325e-21	9.1495e-20	5.72215	5.74096	5.84702	5.88778	5.60481	5.88862	7.6086	7.43388	7.14728	6.6058	7.36102	7.63944
ENSG00000127507.18	ADGRE2	adhesion G protein-coupled receptor E2 [Source:HGNC Symbol;Acc:HGNC:3337]	1631.64	1.64465	0.212368	7.74434	9.60816e-15	1.22037e-13	10.1324	9.95048	10.2036	9.68951	9.24703	10.5624	12.3326	12.5336	11.6027	11.6683	11.8442	11.1815
ENSG00000116260.17	QSOX1	quiescin sulfhydryl oxidase 1 [Source:HGNC Symbol;Acc:HGNC:9756]	22867.3	1.64	0.146012	11.232	2.84057e-29	1.24864e-27	14.0692	14.342	13.9372	13.8723	13.6195	14.2453	15.5496	15.0885	15.1651	15.1185	16.025	15.3764
ENSG00000198954.8	KIF1BP	KIF1 binding protein [Source:HGNC Symbol;Acc:HGNC:23419]	205.179	1.63598	0.259636	6.30105	2.95635e-10	2.27178e-09	8.04284	7.94416	7.72842	7.15239	8.06694	7.88979	9.20647	9.07029	9.0392	9.39782	8.96235	9.05616
ENSG00000132003.9	ZSWIM4	zinc finger SWIM-type containing 4 [Source:HGNC Symbol;Acc:HGNC:25704]	278.301	1.63592	0.246636	6.63295	3.29035e-11	2.82817e-10	7.20892	7.3024	7.42926	8.11443	6.65147	8.01502	9.67922	8.84944	8.8766	9.47356	9.67495	8.55011
ENSG00000188157.15	AGRN	agrin [Source:HGNC Symbol;Acc:HGNC:329]	1779.08	1.63445	0.22405	7.29503	2.98586e-13	3.21475e-12	10.8925	10.5112	9.97829	10.3098	9.42876	9.61037	11.9445	11.1999	11.1318	11.2165	12.184	11.4362
ENSG00000171502.15	COL24A1	collagen type XXIV alpha 1 chain [Source:HGNC Symbol;Acc:HGNC:20821]	54.2408	1.63426	0.39122	4.17734	2.94937e-05	0.000107838	5.32893	5.42338	6.01666	5.07156	4.73386	6.17798	8.10732	8.21965	7.02962	6.18361	7.52956	6.58449
ENSG00000253276.3	CCDC71L	coiled-coil domain containing 71 like [Source:HGNC Symbol;Acc:HGNC:26685]	463.017	1.63287	0.188659	8.6551	4.92469e-18	8.63975e-17	8.63944	8.18325	8.70662	8.57807	7.82861	8.26283	9.73679	9.95706	10.133	10.2823	9.61483	9.54154
ENSG00000215244.3	LINC02649	long intergenic non-protein coding RNA 2649 [Source:HGNC Symbol;Acc:HGNC:54134]	72.5465	1.63107	0.435673	3.74379	0.000181265	0.000566966	4.84624	4.82046	4.82896	4.77684	4.82599	5.30801	7.23505	6.9482	6.29883	5.88268	6.65758	7.74269
ENSG00000115267.8	IFIH1	interferon induced with helicase C domain 1 [Source:HGNC Symbol;Acc:HGNC:18873]	2263.07	1.62953	0.147	11.0853	1.47885e-28	6.18016e-27	10.5061	9.50074	9.60832	10.3934	9.87427	9.70595	12.0098	11.5801	11.8478	11.8455	11.319	11.4852
ENSG00000166825.14	ANPEP	alanyl aminopeptidase, membrane [Source:HGNC Symbol;Acc:HGNC:500]	14034.6	1.62702	0.291557	5.58047	2.39876e-08	1.44006e-07	12.2231	13.1288	11.8496	12.0893	13.0251	14.0015	15.1272	14.3504	14.1187	14.4984	15.4721	14.835
ENSG00000057657.17	PRDM1	PR/SET domain 1 [Source:HGNC Symbol;Acc:HGNC:9346]	419.318	1.62675	0.336838	4.82946	1.36904e-06	6.27485e-06	6.76937	6.76926	7.44864	7.58441	6.53964	8.50831	10.5914	9.78965	8.52771	8.70587	10.1966	9.27199
ENSG00000073803.14	MAP3K13	mitogen-activated protein kinase kinase kinase 13 [Source:HGNC Symbol;Acc:HGNC:6852]	465.101	1.62612	0.164219	9.90217	4.07341e-23	1.09792e-21	8.38237	8.30612	8.34153	8.21868	8.42322	8.27256	9.97451	9.17409	9.66334	9.23705	9.14074	10.4546
ENSG00000121858.11	TNFSF10	TNF superfamily member 10 [Source:HGNC Symbol;Acc:HGNC:11925]	772.774	1.62449	0.360744	4.50316	6.69511e-06	2.74067e-05	9.25503	8.29697	7.82374	7.81702	9.10245	7.65679	10.0371	10.171	10.3696	10.5278	9.98619	9.02538
ENSG00000085514.16	PILRA	paired immunoglobin like type 2 receptor alpha [Source:HGNC Symbol;Acc:HGNC:20396]	5546.12	1.62348	0.115362	14.073	5.56779e-45	6.11182e-43	11.7203	11.9101	11.7744	11.9084	11.4808	12.0601	13.8101	13.521	13.0191	13.3119	13.8374	12.9968
ENSG00000174007.8	CEP19	centrosomal protein 19 [Source:HGNC Symbol;Acc:HGNC:28209]	61.7999	1.62067	0.267473	6.05919	1.36807e-09	9.67648e-09	6.5361	6.40417	6.29449	6.03647	6.55663	6.15927	7.89977	7.90589	7.01122	7.34864	7.55808	7.07489
ENSG00000254087.8	LYN	LYN proto-oncogene, Src family tyrosine kinase [Source:HGNC Symbol;Acc:HGNC:6735]	5143.44	1.61928	0.115527	14.0164	1.23707e-44	1.34294e-42	11.9047	11.8602	11.5251	11.6577	12.0574	11.544	13.0586	13.567	13.446	13.6775	13.4413	12.8627
ENSG00000114784.4	EIF1B	eukaryotic translation initiation factor 1B [Source:HGNC Symbol;Acc:HGNC:30792]	1445.62	1.61827	0.133642	12.109	9.4674e-34	5.47132e-32	9.41348	9.33385	9.31373	9.67848	9.58263	9.64616	11.6838	11.5976	11.3747	11.1023	11.2608	11.614
ENSG00000128512.22	DOCK4	dedicator of cytokinesis 4 [Source:HGNC Symbol;Acc:HGNC:19192]	1697	1.61771	0.124588	12.9845	1.49842e-38	1.12376e-36	9.89264	9.84301	9.84056	9.97998	9.94021	10.2003	12.0886	11.9932	11.5765	11.6614	11.7384	11.785
ENSG00000140563.15	MCTP2	multiple C2 and transmembrane domain containing 2 [Source:HGNC Symbol;Acc:HGNC:25636]	108.066	1.61404	0.41209	3.91672	8.97621e-05	0.000299344	5.60204	6.33916	5.31922	6.09816	5.39054	6.02296	6.79266	8.10392	6.47143	8.7765	6.36266	5.87518
ENSG00000065911.12	MTHFD2	methylenetetrahydrofolate dehydrogenase (NADP+ dependent) 2, methenyltetrahydrofolate cyclohydrolase [Source:HGNC Symbol;Acc:HGNC:7434]	1586.25	1.61266	0.200227	8.05416	8.00259e-16	1.11917e-14	9.55768	9.39265	9.53485	9.40564	9.69379	10.4384	12.0853	11.9271	11.8127	11.6802	11.4035	11.2546
ENSG00000180616.9	SSTR2	somatostatin receptor 2 [Source:HGNC Symbol;Acc:HGNC:11331]	108.142	1.61209	0.402571	4.00448	6.21539e-05	0.000213881	5.45831	4.77736	5.33871	6.49439	4.95385	6.41307	7.83091	7.21268	6.33281	7.28807	7.16463	7.88947
ENSG00000057704.13	TMCC3	transmembrane and coiled-coil domain family 3 [Source:HGNC Symbol;Acc:HGNC:29199]	324.699	1.61101	0.286683	5.61948	1.91534e-08	1.16987e-07	7.05363	7.01618	7.40165	7.10282	6.98213	8.69604	10.2775	9.64147	8.91311	8.93652	9.93751	8.83623
ENSG00000232956.9	SNHG15	small nucleolar RNA host gene 15 [Source:HGNC Symbol;Acc:HGNC:27797]	349.473	1.60052	0.17476	9.15838	5.26801e-20	1.08049e-18	7.56053	8.02487	7.71263	8.02006	7.21678	7.71272	9.38245	8.75704	8.87355	8.73955	8.80485	9.8755
ENSG00000117226.12	GBP3	guanylate binding protein 3 [Source:HGNC Symbol;Acc:HGNC:4184]	1847.6	1.59857	0.237723	6.72449	1.76213e-11	1.56176e-10	10.4912	10.6392	9.81733	9.70744	10.7602	10.4322	12.0438	11.5356	11.4135	11.5312	11.6951	12.1706
ENSG00000123609.11	NMI	N-myc and STAT interactor [Source:HGNC Symbol;Acc:HGNC:7854]	796.65	1.59661	0.12363	12.9144	3.73236e-38	2.76744e-36	9.11591	8.58811	8.83676	9.09709	8.92204	8.65451	10.6488	10.5785	10.6411	10.4149	10.7377	10.264
ENSG00000102524.11	TNFSF13B	TNF superfamily member 13b [Source:HGNC Symbol;Acc:HGNC:11929]	999.042	1.59616	0.186974	8.53684	1.37946e-17	2.3029e-16	9.58347	8.64683	8.48675	8.44916	9.47278	8.92202	10.6539	10.3376	11.0565	10.7554	10.3082	10.7233
ENSG00000069493.15	CLEC2D	C-type lectin domain family 2 member D [Source:HGNC Symbol;Acc:HGNC:14351]	352.431	1.59492	0.25543	6.24408	4.26291e-10	3.21419e-09	7.46909	6.99337	7.8121	7.81268	6.85092	7.61395	9.20269	9.55131	9.06277	8.73837	8.52527	9.6582
ENSG00000276180.1	HIST1H4I	histone cluster 1 H4 family member i [Source:HGNC Symbol;Acc:HGNC:4793]	175.91	1.59404	0.212773	7.49174	6.7966e-14	7.76884e-13	6.97614	6.47493	7.18852	7.42961	6.55028	6.61676	8.5231	8.97662	8.86598	9.02107	8.27966	8.65683
ENSG00000139146.14	SINHCAF	SIN3-HDAC complex associated factor [Source:HGNC Symbol;Acc:HGNC:30702]	149.528	1.59335	0.104203	15.2909	8.79833e-53	1.46507e-50	6.83012	6.83971	6.97279	6.59847	6.81294	6.95839	8.3949	8.13493	8.24061	8.18038	8.48092	8.64826
ENSG00000186648.15	CARMIL3	capping protein regulator and myosin 1 linker 3 [Source:HGNC Symbol;Acc:HGNC:20272]	265.167	1.59319	0.325134	4.90011	9.57825e-07	4.49924e-06	7.59007	6.61151	6.9328	7.77715	6.36671	7.62831	8.34162	8.77295	8.15233	8.63409	9.17494	8.67863
ENSG00000102921.8	N4BP1	NEDD4 binding protein 1 [Source:HGNC Symbol;Acc:HGNC:29850]	2358.52	1.5904	0.125289	12.6938	6.39692e-37	4.48904e-35	10.8895	10.5372	10.7385	10.3162	10.8463	10.7177	12.5456	12.2175	12.3549	12.207	12.4592	11.8764
ENSG00000261324.2		novel transcript, overlapping HIST4H4	71.8941	1.58758	0.227032	6.99278	2.69493e-12	2.62793e-11	5.5417	5.5721	5.6288	5.53012	5.40306	5.8163	7.21684	6.9225	7.17338	6.82592	7.08157	7.84514
ENSG00000177409.12	SAMD9L	sterile alpha motif domain containing 9 like [Source:HGNC Symbol;Acc:HGNC:1349]	3693.84	1.5858	0.249225	6.36291	1.97967e-10	1.54851e-09	11.7846	10.7509	10.6425	11.2398	11.1993	10.1535	12.5032	12.3316	12.95	12.5707	11.7692	12.4766
ENSG00000168899.5	VAMP5	vesicle associated membrane protein 5 [Source:HGNC Symbol;Acc:HGNC:12646]	265.236	1.58171	0.332663	4.75469	1.98754e-06	8.8576e-06	6.0966	7.04679	6.68211	6.21887	6.59344	7.18978	8.07318	8.28863	8.92057	9.48551	7.94722	8.80331
ENSG00000181381.13	DDX60L	DExD/H-box 60 like [Source:HGNC Symbol;Acc:HGNC:26429]	3543.5	1.58044	0.169432	9.32787	1.08022e-20	2.35053e-19	11.5133	11.2121	10.647	11.3028	11.0053	10.5055	12.7385	12.6071	12.6436	12.3342	12.1573	12.7651
ENSG00000113369.9	ARRDC3	arrestin domain containing 3 [Source:HGNC Symbol;Acc:HGNC:29263]	3885.89	1.57841	0.379138	4.16314	3.13897e-05	0.000114154	8.82648	9.21712	9.89481	9.04072	8.98873	11.3491	12.4987	12.3888	12.3065	11.0612	12.4041	13.1417
ENSG00000146457.16	WTAP	WT1 associated protein [Source:HGNC Symbol;Acc:HGNC:16846]	1559.52	1.57725	0.116094	13.5859	4.85207e-42	4.51841e-40	9.70264	9.67391	9.9954	9.68772	9.81268	9.95538	11.7678	11.6978	11.5966	11.4665	11.8673	11.3213
ENSG00000118503.15	TNFAIP3	TNF alpha induced protein 3 [Source:HGNC Symbol;Acc:HGNC:11896]	7985.87	1.57706	0.142549	11.0633	1.89082e-28	7.78882e-27	11.7754	11.6215	12.2602	12.2786	11.5695	12.3287	14.0365	13.5859	13.418	13.779	13.9364	14.0044
ENSG00000215414.4	PSMA6P1	proteasome subunit alpha 6 pseudogene 1 [Source:HGNC Symbol;Acc:HGNC:17460]	107.443	1.57447	0.152398	10.3313	5.08741e-25	1.57919e-23	6.19697	6.23625	5.92283	6.284	6.10126	6.45412	7.77335	7.62842	7.77177	7.93307	7.71527	7.65853
ENSG00000076554.15	TPD52	tumor protein D52 [Source:HGNC Symbol;Acc:HGNC:12005]	51.7618	1.57357	0.319656	4.9227	8.53584e-07	4.04634e-06	5.1321	4.72196	4.99181	5.18811	4.84164	5.02337	6.49811	6.23579	6.40474	5.75012	6.93399	6.70188
ENSG00000103569.10	AQP9	aquaporin 9 [Source:HGNC Symbol;Acc:HGNC:643]	12318.4	1.57325	0.10889	14.4481	2.57725e-47	3.30983e-45	12.8316	12.4629	12.7258	12.9095	12.8184	13.2932	14.5068	14.7898	14.3911	14.4173	14.5732	14.6284
ENSG00000136068.14	FLNB	filamin B [Source:HGNC Symbol;Acc:HGNC:3755]	2818.81	1.57144	0.276825	5.67664	1.37369e-08	8.54438e-08	9.58111	10.3372	9.89388	9.88616	10.1359	11.5128	12.2395	12.098	11.8764	11.9905	12.402	12.6379
ENSG00000101337.16	TM9SF4	transmembrane 9 superfamily member 4 [Source:HGNC Symbol;Acc:HGNC:30797]	3054.07	1.56327	0.0602876	25.9303	3.03649e-148	7.458e-145	10.8514	10.9772	10.7749	10.886	10.8845	11.1669	12.3694	12.5431	12.3785	12.6005	12.6381	12.4101
ENSG00000186047.10	DLEU7	deleted in lymphocytic leukemia 7 [Source:HGNC Symbol;Acc:HGNC:17567]	95.4972	1.56269	0.242542	6.44297	1.17157e-10	9.41742e-10	6.574	6.32765	6.66916	6.37407	6.55003	6.47365	8.28706	8.33904	8.17422	7.55723	8.30158	7.21071
ENSG00000156265.15	MAP3K7CL	MAP3K7 C-terminal like [Source:HGNC Symbol;Acc:HGNC:16457]	225.134	1.56155	0.233033	6.70097	2.07044e-11	1.82023e-10	7.2105	6.46187	6.94379	7.39704	7.2959	6.59341	7.80888	8.69165	8.76764	8.95417	8.54594	8.07779
ENSG00000100731.16	PCNX1	pecanex 1 [Source:HGNC Symbol;Acc:HGNC:19740]	3922.39	1.55718	0.13326	11.6853	1.51579e-31	7.77646e-30	11.5747	11.2508	11.3154	11.4186	11.4747	11.3276	13.4818	13.3575	12.8903	13.0511	13.0174	12.6692
ENSG00000165801.10	ARHGEF40	Rho guanine nucleotide exchange factor 40 [Source:HGNC Symbol;Acc:HGNC:25516]	323.355	1.55699	0.292758	5.31837	1.047e-07	5.70194e-07	8.04392	7.99053	8.18286	6.92052	8.45179	8.16862	9.87307	9.80717	9.31216	8.00502	10.2889	8.41676
ENSG00000268500.5		novel transcript, sense intronic to AC018755.18	59.1631	1.55542	0.212865	7.30709	2.72998e-13	2.95219e-12	5.8948	6.062	5.37863	5.75169	5.7847	6.16412	7.33644	7.44849	6.71225	6.71108	7.05265	6.50638
ENSG00000091140.14	DLD	dihydrolipoamide dehydrogenase [Source:HGNC Symbol;Acc:HGNC:2898]	2421.02	1.55478	0.117644	13.2159	7.09996e-40	5.76476e-38	10.8029	10.4745	10.6521	10.6356	10.6812	10.3377	11.5035	12.0981	12.5547	12.3998	11.6245	12.2239
ENSG00000250116.2		novel transcript	68.1367	1.55209	0.273243	5.68027	1.34486e-08	8.38097e-08	5.33749	4.92964	5.02952	5.5401	5.27702	5.57807	6.69356	7.13112	6.36118	6.60625	6.66561	7.64985
ENSG00000110218.9	PANX1	pannexin 1 [Source:HGNC Symbol;Acc:HGNC:8599]	522.953	1.5515	0.134236	11.558	6.72689e-31	3.34624e-29	8.40742	8.26682	8.65641	8.80125	8.49126	8.87859	10.2085	10.2913	9.93695	10.1998	10.1986	9.93435
ENSG00000113555.5	PCDH12	protocadherin 12 [Source:HGNC Symbol;Acc:HGNC:8657]	102.923	1.5486	0.183132	8.45622	2.76176e-17	4.46632e-16	6.52781	5.97569	6.53736	6.46288	5.94494	6.40237	8.00227	7.90116	7.86919	8.02839	7.719	7.75373
ENSG00000165195.15	PIGA	phosphatidylinositol glycan anchor biosynthesis class A [Source:HGNC Symbol;Acc:HGNC:8957]	179.745	1.54469	0.165914	9.31023	1.27561e-20	2.74831e-19	7.14222	7.15902	7.07757	7.2007	7.28364	7.04902	8.98543	8.78161	8.13668	7.84426	8.79614	8.70843
ENSG00000089127.13	OAS1	2'-5'-oligoadenylate synthetase 1 [Source:HGNC Symbol;Acc:HGNC:8086]	2866.2	1.54317	0.269072	5.73517	9.74159e-09	6.19458e-08	11.2844	9.15401	9.78948	11.0769	9.22504	9.50151	11.8892	11.8346	11.9526	12.2642	11.328	11.6238
ENSG00000136026.14	CKAP4	cytoskeleton associated protein 4 [Source:HGNC Symbol;Acc:HGNC:16991]	1772.37	1.54023	0.157141	9.80161	1.10809e-22	2.86108e-21	10.4086	10.7396	10.1216	10.0366	10.0151	10.5923	11.7643	11.8917	11.6262	11.6104	11.9373	11.5387
ENSG00000262001.1	DLGAP1-AS2	DLGAP1 antisense RNA 2 [Source:HGNC Symbol;Acc:HGNC:28146]	112.521	1.53667	0.305474	5.03046	4.89316e-07	2.40665e-06	5.49829	5.36715	6.03928	6.70247	5.51299	6.53762	7.94208	8.3805	7.9111	8.48547	8.20287	8.07498
ENSG00000254838.5	GVINP1	GTPase, very large interferon inducible pseudogene 1 [Source:HGNC Symbol;Acc:HGNC:25813]	654.642	1.53556	0.214498	7.15887	8.13438e-13	8.3507e-12	8.61094	8.40001	8.59975	8.66498	8.27878	8.29164	10.6732	10.7138	10.3372	10.2084	10.4155	10.2256
ENSG00000178852.16	EFCAB13	EF-hand calcium binding domain 13 [Source:HGNC Symbol;Acc:HGNC:26864]	98.5796	1.53334	0.172917	8.86752	7.47917e-19	1.39827e-17	5.95103	5.9012	6.16234	6.6653	6.03495	6.14404	7.63016	7.90108	8.01005	7.18947	6.95689	7.58912
ENSG00000136286.16	MYO1G	myosin IG [Source:HGNC Symbol;Acc:HGNC:13880]	4524.84	1.5332	0.239616	6.39858	1.56829e-10	1.24205e-09	11.3956	12.1215	10.9201	10.0144	11.7388	11.6514	13.3464	12.4185	12.9175	13.0729	12.8603	13.3257
ENSG00000197272.2	IL27	interleukin 27 [Source:HGNC Symbol;Acc:HGNC:19157]	581.523	1.53209	0.371486	4.12421	3.72007e-05	0.000133728	7.02749	6.98962	6.65289	6.48366	6.79605	6.97347	6.92098	6.74603	9.34924	9.3453	6.87791	9.57772
ENSG00000198133.8	TMEM229B	transmembrane protein 229B [Source:HGNC Symbol;Acc:HGNC:20130]	72.8761	1.53162	0.361861	4.23263	2.3097e-05	8.59044e-05	6.62951	6.65448	6.19005	6.1437	6.21607	5.86752	7.65557	7.38247	7.46343	7.52317	7.27148	6.45542
ENSG00000152952.12	PLOD2	procollagen-lysine,2-oxoglutarate 5-dioxygenase 2 [Source:HGNC Symbol;Acc:HGNC:9082]	573.928	1.52738	0.272221	5.61082	2.01365e-08	1.22496e-07	7.94378	8.47935	8.08287	8.26522	8.35736	8.65214	10.4526	10.4161	10.0189	9.54565	10.3542	9.72833
ENSG00000130202.10	NECTIN2	nectin cell adhesion molecule 2 [Source:HGNC Symbol;Acc:HGNC:9707]	2334.8	1.52181	0.133515	11.3981	4.27581e-30	1.97219e-28	10.4106	10.3479	10.4325	10.5701	10.1017	10.637	12.3907	11.949	11.719	12.1506	12.3671	11.698
ENSG00000160584.16	SIK3	SIK family kinase 3 [Source:HGNC Symbol;Acc:HGNC:29165]	2644.62	1.52068	0.133772	11.3677	6.05436e-30	2.77949e-28	10.1078	10.0745	10.5419	10.5038	9.98235	10.952	12.3306	12.1477	11.8172	11.9511	12.2946	12.122
ENSG00000137094.14	DNAJB5	DnaJ heat shock protein family (Hsp40) member B5 [Source:HGNC Symbol;Acc:HGNC:14887]	429.452	1.5121	0.332147	4.55251	5.30101e-06	2.20911e-05	8.68564	7.65699	9.26738	9.41459	7.76598	8.90707	9.95351	10.3642	9.70604	9.6392	10.6184	8.89848
ENSG00000117020.18	AKT3	AKT serine/threonine kinase 3 [Source:HGNC Symbol;Acc:HGNC:393]	281.601	1.51075	0.162926	9.27258	1.817e-20	3.85552e-19	7.40726	7.05053	7.59038	7.46683	7.23635	7.7998	9.2644	9.34499	9.25077	9.1322	9.33023	9.11584
ENSG00000182326.15	C1S	complement C1s [Source:HGNC Symbol;Acc:HGNC:1247]	197.287	1.50931	0.270841	5.57269	2.50834e-08	1.50081e-07	6.66212	5.83469	6.45896	6.89958	5.92638	7.29662	8.24221	8.20041	8.63921	9.12279	8.0077	7.66312
ENSG00000133639.5	BTG1	BTG anti-proliferation factor 1 [Source:HGNC Symbol;Acc:HGNC:1130]	7477.69	1.50873	0.229627	6.57034	5.02003e-11	4.21352e-10	11.5525	11.7624	11.9568	11.3738	11.6128	12.7103	14.0871	13.8532	13.8103	12.8413	13.7926	14.028
ENSG00000146426.18	TIAM2	T cell lymphoma invasion and metastasis 2 [Source:HGNC Symbol;Acc:HGNC:11806]	75.0396	1.50857	0.137059	11.0067	3.54932e-28	1.42619e-26	6.02011	5.85938	6.27775	6.22448	6.27178	6.04115	7.45907	7.12383	7.21894	7.08064	7.17611	7.78754
ENSG00000142185.16	TRPM2	transient receptor potential cation channel subfamily M member 2 [Source:HGNC Symbol;Acc:HGNC:12339]	455.156	1.49637	0.188555	7.93597	2.08863e-15	2.81478e-14	8.04654	8.77017	8.35877	8.73512	7.96907	8.69806	10.5128	9.76267	9.7043	10.1484	10.1187	9.20021
ENSG00000198624.13	CCDC69	coiled-coil domain containing 69 [Source:HGNC Symbol;Acc:HGNC:24487]	1592.11	1.49079	0.174512	8.54262	1.31215e-17	2.19612e-16	10.118	10.1728	9.90074	9.50159	10.2641	10.7535	12.1126	11.7445	11.4484	11.4751	11.9867	11.7131
ENSG00000147894.16	C9orf72	C9orf72-SMCR8 complex subunit [Source:HGNC Symbol;Acc:HGNC:28337]	1130.85	1.48832	0.143226	10.3914	2.71235e-25	8.73688e-24	9.26215	9.22275	9.0172	9.11144	9.55106	9.27932	11.1601	10.9689	11.0008	10.9334	10.9058	11.2863
ENSG00000263528.8	IKBKE	inhibitor of nuclear factor kappa B kinase subunit epsilon [Source:HGNC Symbol;Acc:HGNC:14552]	349.943	1.48685	0.278841	5.33224	9.70107e-08	5.31409e-07	8.80512	8.69621	8.7762	8.2553	8.33345	8.26501	10.3069	9.60768	9.23965	9.47944	10.2901	9.03944
ENSG00000213949.10	ITGA1	integrin subunit alpha 1 [Source:HGNC Symbol;Acc:HGNC:6134]	177.208	1.48542	0.320572	4.63364	3.59289e-06	1.53739e-05	7.87786	7.26447	6.75655	7.68724	7.44251	6.52865	8.31073	7.95552	8.45666	9.05292	7.03819	9.03272
ENSG00000114270.17	COL7A1	collagen type VII alpha 1 chain [Source:HGNC Symbol;Acc:HGNC:2214]	159.388	1.48503	0.411834	3.6059	0.000311077	0.000925692	5.88741	6.16641	6.29513	6.86058	5.52947	7.25038	8.51524	7.84096	6.65443	7.11144	8.22331	8.5655
ENSG00000178385.15	PLEKHM3	pleckstrin homology domain containing M3 [Source:HGNC Symbol;Acc:HGNC:34006]	1981.18	1.48374	0.170898	8.68201	3.88827e-18	6.87055e-17	9.48804	9.47514	10.0358	10.181	9.57196	10.1128	11.8713	11.9177	11.6126	11.5661	11.6226	11.8273
ENSG00000166750.10	SLFN5	schlafen family member 5 [Source:HGNC Symbol;Acc:HGNC:28286]	3006.39	1.48255	0.200324	7.40078	1.35385e-13	1.50377e-12	10.0117	9.96595	9.95219	10.6379	10.2752	10.917	12.3829	12.3369	12.3625	12.2889	12.0201	12.4891
ENSG00000109099.15	PMP22	peripheral myelin protein 22 [Source:HGNC Symbol;Acc:HGNC:9118]	954.594	1.47962	0.33691	4.39174	1.12449e-05	4.44302e-05	8.60912	8.98342	8.00439	8.55565	8.7281	9.606	11.761	10.8734	9.16045	9.82708	10.6972	10.2941
ENSG00000096696.14	DSP	desmoplakin [Source:HGNC Symbol;Acc:HGNC:3052]	454.755	1.47698	0.531313	2.77987	0.00543807	0.0121451	7.92979	6.46339	6.26966	8.94152	7.42732	8.16691	6.65536	8.29913	7.2534	9.95268	8.08566	9.14302
ENSG00000225774.2	SIRPAP1	signal regulatory protein alpha pseudogene 1 [Source:HGNC Symbol;Acc:HGNC:9663]	119.188	1.47688	0.347964	4.24434	2.19242e-05	8.20705e-05	7.51879	6.93947	7.11446	7.22325	6.78081	6.29911	7.90994	8.67579	7.94156	7.98891	8.32415	6.79584
ENSG00000261211.1		novel transcript	55.8013	1.47571	0.202083	7.30249	2.82496e-13	3.0482e-12	5.11723	5.14017	5.41361	5.54866	5.66687	5.77505	6.42207	6.50703	6.82868	6.19272	6.36636	7.17573
ENSG00000142920.17	AZIN2	antizyme inhibitor 2 [Source:HGNC Symbol;Acc:HGNC:29957]	134.575	1.47559	0.258621	5.70562	1.15921e-08	7.28874e-08	5.87036	6.66577	6.25769	6.13204	6.31207	6.47857	7.40717	7.42669	7.67207	7.3363	7.35464	8.56384
ENSG00000104856.14	RELB	RELB proto-oncogene, NF-kB subunit [Source:HGNC Symbol;Acc:HGNC:9956]	499.46	1.47339	0.222485	6.62242	3.53354e-11	3.02529e-10	7.7168	7.81548	7.99351	8.60729	7.43844	8.72339	10.5023	9.75408	9.42481	9.97666	10.1403	9.38016
ENSG00000205413.8	SAMD9	sterile alpha motif domain containing 9 [Source:HGNC Symbol;Acc:HGNC:1348]	2290.17	1.47213	0.190264	7.73728	1.01565e-14	1.28752e-13	10.7436	9.50482	10.201	10.4595	9.87463	9.81817	11.8461	11.9121	12.0938	11.5237	11.1413	11.6447
ENSG00000243660.10	ZNF487	zinc finger protein 487 [Source:HGNC Symbol;Acc:HGNC:23488]	100.553	1.46479	0.208579	7.02272	2.17594e-12	2.13562e-11	5.66024	5.98109	5.76707	6.17635	6.24712	6.3013	7.54433	7.74919	7.56083	7.2566	7.64135	7.74083
ENSG00000136231.14	IGF2BP3	insulin like growth factor 2 mRNA binding protein 3 [Source:HGNC Symbol;Acc:HGNC:28868]	205.991	1.46353	0.260599	5.61602	1.95411e-08	1.19169e-07	5.84897	6.00868	6.31111	6.10557	5.82033	6.79813	8.1615	8.17938	8.01356	7.8221	7.93353	8.47362
ENSG00000102096.9	PIM2	Pim-2 proto-oncogene, serine/threonine kinase [Source:HGNC Symbol;Acc:HGNC:8987]	609.291	1.46283	0.239837	6.09929	1.06543e-09	7.65152e-09	8.09724	8.40567	8.12656	8.03674	8.47052	8.93523	9.82009	10.3707	10.03	11.2761	9.33255	10.0961
ENSG00000187912.11	CLEC17A	C-type lectin domain containing 17A [Source:HGNC Symbol;Acc:HGNC:34520]	104.252	1.46216	0.338822	4.31542	1.59298e-05	6.12294e-05	5.39717	5.12938	6.15748	6.21743	5.22562	6.27696	7.6781	7.679	7.25666	6.66446	7.21131	7.76404
ENSG00000054965.10	FAM168A	family with sequence similarity 168 member A [Source:HGNC Symbol;Acc:HGNC:28999]	2782.57	1.46156	0.123404	11.8437	2.32019e-32	1.23884e-30	10.5719	10.8615	10.7494	10.4381	10.954	11.1419	12.1921	12.0517	12.24	11.8079	12.4647	12.6648
ENSG00000168394.11	TAP1	transporter 1, ATP binding cassette subfamily B member [Source:HGNC Symbol;Acc:HGNC:43]	3912.22	1.45613	0.124895	11.6588	2.06845e-31	1.05566e-29	11.139	10.607	10.9195	11.2064	10.6861	10.9847	12.7117	12.2169	12.7267	12.8912	12.4156	12.6329
ENSG00000103811.16	CTSH	cathepsin H [Source:HGNC Symbol;Acc:HGNC:2535]	12625.8	1.45458	0.162844	8.9324	4.16877e-19	7.91422e-18	12.8109	13.0306	12.2863	12.8858	12.6473	13.3453	14.8288	14.6076	13.9625	14.4515	14.5943	14.2683
ENSG00000123104.12	ITPR2	inositol 1,4,5-trisphosphate receptor type 2 [Source:HGNC Symbol;Acc:HGNC:6181]	3279.9	1.45267	0.116491	12.4702	1.08514e-35	7.13104e-34	11.1445	11.0167	11.2758	11.3222	11.3891	11.2483	12.5597	12.8238	12.8307	12.6688	12.7805	12.5245
ENSG00000276649.1		novel transcript, antisense to SIRPA	66.3871	1.45202	0.179967	8.06824	7.13161e-16	1.00235e-14	5.99083	6.18395	5.75152	6.08757	6.16925	5.70033	7.14133	7.18416	6.98508	6.9708	7.11581	7.29575
ENSG00000281103.2	TRG-AS1	T cell receptor gamma locus antisense RNA 1 [Source:HGNC Symbol;Acc:HGNC:48974]	417.934	1.45056	0.217689	6.66346	2.6745e-11	2.32219e-10	7.61272	8.11287	8.37513	7.93905	7.36679	7.90936	9.21238	9.52143	9.66965	9.69066	9.0026	9.96225
ENSG00000270231.4	NBPF8	NBPF member 8 [Source:HGNC Symbol;Acc:HGNC:31990]	421.24	1.44861	0.223472	6.48226	9.03609e-11	7.36722e-10	8.7598	7.89625	8.69241	7.83428	8.7063	7.73467	10.0693	9.95228	9.78957	9.02566	9.54426	10.0325
ENSG00000265975.1		novel transcript	124.918	1.44257	0.151887	9.49766	2.14662e-21	5.00533e-20	6.78516	6.95737	6.90045	6.97193	6.82716	6.76834	8.33523	8.09321	8.00202	7.7278	7.87136	8.04155
ENSG00000213889.10	PPM1N	protein phosphatase, Mg2+/Mn2+ dependent 1N (putative) [Source:HGNC Symbol;Acc:HGNC:26845]	380.101	1.44232	0.202161	7.13454	9.71109e-13	9.88669e-12	7.55147	7.3444	8.06479	7.7477	7.22342	8.12078	8.85031	9.19612	9.33142	8.71216	9.6562	9.1487
ENSG00000166997.8	CNPY4	canopy FGF signaling regulator 4 [Source:HGNC Symbol;Acc:HGNC:28631]	126.406	1.44231	0.201537	7.15659	8.27099e-13	8.47766e-12	6.97661	7.32778	6.7072	6.2142	7.19975	7.415	8.40764	8.31526	7.97158	7.88505	8.30756	7.91814
ENSG00000143847.15	PPFIA4	PTPRF interacting protein alpha 4 [Source:HGNC Symbol;Acc:HGNC:9248]	385.68	1.44005	0.425145	3.38719	0.000706126	0.00193726	6.58452	6.15212	6.62498	7.34124	6.297	7.67302	9.70149	9.57508	8.23162	7.93845	9.8347	9.71345
ENSG00000197536.11	C5orf56	chromosome 5 open reading frame 56 [Source:HGNC Symbol;Acc:HGNC:33838]	164.992	1.43809	0.166944	8.61417	7.04528e-18	1.21967e-16	6.86968	6.96536	6.39988	6.64514	6.96512	6.29928	7.60567	7.74416	8.16266	8.07936	7.55023	8.65698
ENSG00000158406.4	HIST1H4H	histone cluster 1 H4 family member h [Source:HGNC Symbol;Acc:HGNC:4788]	54.1011	1.43597	0.311827	4.60502	4.12427e-06	1.74613e-05	5.44103	5.39327	5.80345	6.32608	5.18863	5.52889	6.99013	7.28343	7.13231	7.49629	6.60097	6.55211
ENSG00000068366.20	ACSL4	acyl-CoA synthetase long chain family member 4 [Source:HGNC Symbol;Acc:HGNC:3571]	4425.27	1.4308	0.106126	13.482	1.99594e-41	1.76659e-39	11.4774	11.205	11.3848	11.3059	11.3738	11.4733	12.6368	13.1959	12.8119	13.0262	12.669	12.8521
ENSG00000180304.14	OAZ2	ornithine decarboxylase antizyme 2 [Source:HGNC Symbol;Acc:HGNC:8096]	1392.86	1.43037	0.0853506	16.7587	4.88945e-63	1.14372e-60	9.84425	9.95344	9.88665	9.74162	9.95545	10.2075	11.7685	11.3161	11.2497	11.3653	11.5709	11.14
ENSG00000158352.15	SHROOM4	shroom family member 4 [Source:HGNC Symbol;Acc:HGNC:29215]	146.708	1.42691	0.268743	5.30957	1.09884e-07	5.95944e-07	6.4206	6.35055	7.14157	6.30461	6.1732	7.34509	7.77379	8.18922	7.97702	7.17271	7.72125	7.64828
ENSG00000113583.8	C5orf15	chromosome 5 open reading frame 15 [Source:HGNC Symbol;Acc:HGNC:20656]	976.529	1.42623	0.0889028	16.0425	6.44766e-58	1.25436e-55	9.51684	9.57209	9.34181	8.99735	9.64535	9.39636	10.9313	10.7944	10.8765	10.6284	10.852	10.9581
ENSG00000136237.19	RAPGEF5	Rap guanine nucleotide exchange factor 5 [Source:HGNC Symbol;Acc:HGNC:16862]	60.4691	1.42599	0.333266	4.27884	1.87874e-05	7.12789e-05	5.41063	4.79533	6.55061	6.31671	4.93823	5.73426	6.46042	6.82973	7.13805	7.16878	5.9256	6.43206
ENSG00000137747.16	TMPRSS13	transmembrane serine protease 13 [Source:HGNC Symbol;Acc:HGNC:29808]	69.7264	1.42488	0.214618	6.63915	3.15507e-11	2.71665e-10	5.58978	5.85325	5.55241	5.35633	5.36077	6.00969	7.32322	6.46247	6.98069	6.21949	6.96488	7.25921
ENSG00000122641.11	INHBA	inhibin subunit beta A [Source:HGNC Symbol;Acc:HGNC:6066]	17869.8	1.42391	0.205488	6.9294	4.22627e-12	4.02335e-11	13.1307	13.2166	13.3228	12.4701	13.0284	13.1296	15.2336	14.6462	14.5338	13.8745	14.3536	15.1017
ENSG00000082512.15	TRAF5	TNF receptor associated factor 5 [Source:HGNC Symbol;Acc:HGNC:12035]	77.2472	1.42304	0.303191	4.69355	2.68509e-06	1.17191e-05	6.02817	5.94406	5.72953	5.4103	6.24157	5.97481	7.35782	6.30684	6.82015	6.18504	6.69483	8.23095
ENSG00000148175.13	STOM	stomatin [Source:HGNC Symbol;Acc:HGNC:3383]	11305	1.42185	0.118424	12.0064	3.28713e-33	1.82455e-31	12.7968	12.6505	12.3928	12.8331	12.6359	12.7636	13.9326	13.9676	14.3739	14.5688	13.9873	14.0458
ENSG00000110025.13	SNX15	sorting nexin 15 [Source:HGNC Symbol;Acc:HGNC:14978]	52.8872	1.42023	0.160568	8.84505	9.14914e-19	1.70077e-17	5.88134	5.67765	6.36569	6.1725	6.11872	6.18959	7.20375	7.01822	6.92289	7.01235	6.88531	6.70929
ENSG00000257335.8	MGAM	maltase-glucoamylase [Source:HGNC Symbol;Acc:HGNC:7043]	127.138	1.41762	0.316489	4.47921	7.49183e-06	3.0377e-05	6.36699	6.69256	6.45694	5.81229	6.56863	7.3292	8.47421	8.73486	7.37911	6.91082	7.2537	7.59447
ENSG00000274750.2	HIST1H3E	histone cluster 1 H3 family member e [Source:HGNC Symbol;Acc:HGNC:4769]	158.095	1.41646	0.218729	6.47586	9.42731e-11	7.67027e-10	7.33329	6.4684	7.33181	7.83191	6.95191	6.78797	8.66154	9.03343	8.4287	8.66822	8.57288	8.07534
ENSG00000122863.6	CHST3	carbohydrate sulfotransferase 3 [Source:HGNC Symbol;Acc:HGNC:1971]	72.6785	1.4162	0.558571	2.5354	0.0112319	0.0232189	6.4319	5.7045	6.66378	7.20963	5.09469	5.81124	7.08724	6.09933	6.92694	6.63516	6.23956	7.734
ENSG00000151743.11	AMN1	antagonist of mitotic exit network 1 homolog [Source:HGNC Symbol;Acc:HGNC:27281]	196.447	1.4103	0.207693	6.79032	1.11885e-11	1.01288e-10	6.71973	6.49796	7.19987	7.66735	6.47629	6.7733	8.84567	9.03151	8.85681	8.78838	8.28727	8.3264
ENSG00000108771.13	DHX58	DExH-box helicase 58 [Source:HGNC Symbol;Acc:HGNC:29517]	1237.15	1.40867	0.142034	9.91782	3.48267e-23	9.42575e-22	9.98164	9.40404	9.06603	9.7691	8.97939	9.01873	11.1089	10.6134	10.9574	10.9102	10.6199	10.8389
ENSG00000145779.8	TNFAIP8	TNF alpha induced protein 8 [Source:HGNC Symbol;Acc:HGNC:17260]	1086.1	1.40632	0.155721	9.03102	1.70084e-19	3.35878e-18	9.10302	9.3038	9.14737	8.49746	9.39661	9.83726	10.982	10.8259	10.8392	10.5092	10.6098	11.1664
ENSG00000248905.9	FMN1	formin 1 [Source:HGNC Symbol;Acc:HGNC:3768]	144.146	1.4048	0.2654	5.29314	1.20231e-07	6.47772e-07	7.16954	6.08204	7.60064	7.22211	6.81285	6.66798	8.22474	8.75454	7.7768	8.02968	8.99376	7.65088
ENSG00000066697.14	MSANTD3	Myb/SANT DNA binding domain containing 3 [Source:HGNC Symbol;Acc:HGNC:23370]	564.149	1.40367	0.184388	7.6126	2.68642e-14	3.22032e-13	8.07414	7.95156	8.45427	8.76481	8.0203	9.0972	10.4227	10.0527	9.56968	9.46367	10.0999	9.72551
ENSG00000197043.14	ANXA6	annexin A6 [Source:HGNC Symbol;Acc:HGNC:544]	1352.47	1.40332	0.290401	4.83237	1.3492e-06	6.18798e-06	10.8287	10.4705	9.70498	8.59623	10.8083	10.5178	11.7942	11.1817	11.0218	10.5714	11.9031	11.6857
ENSG00000101745.17	ANKRD12	ankyrin repeat domain 12 [Source:HGNC Symbol;Acc:HGNC:29135]	1311.07	1.40147	0.132573	10.5714	4.04598e-26	1.39473e-24	10.0265	9.68539	9.98414	9.74258	10.2565	9.58321	11.571	11.4277	11.4105	10.8116	11.5431	11.4833
ENSG00000169991.11	IFFO2	intermediate filament family orphan 2 [Source:HGNC Symbol;Acc:HGNC:27006]	132.12	1.40067	0.173145	8.08962	5.98521e-16	8.49122e-15	6.73262	7.16157	6.83715	6.39858	7.24382	7.2189	8.67887	8.60463	7.9627	7.44054	8.54721	8.13368
ENSG00000135047.15	CTSL	cathepsin L [Source:HGNC Symbol;Acc:HGNC:2537]	17601.8	1.40051	0.178421	7.84947	4.17809e-15	5.48766e-14	13.1003	13.1918	12.7319	13.3558	13.036	14.0026	15.2855	15.0959	14.6991	14.8521	14.863	14.7177
ENSG00000197646.8	PDCD1LG2	programmed cell death 1 ligand 2 [Source:HGNC Symbol;Acc:HGNC:18731]	1506.96	1.4002	0.168503	8.30968	9.59645e-17	1.48239e-15	10.0098	10.0116	9.7837	10.028	9.49831	9.89642	11.195	11.2939	11.5819	11.777	11.3043	11.1369
ENSG00000116574.6	RHOU	ras homolog family member U [Source:HGNC Symbol;Acc:HGNC:17794]	824.113	1.39638	0.202347	6.90091	5.16714e-12	4.86018e-11	9.25131	9.61319	8.82608	9.52886	10.1951	9.76486	11.2348	11.2312	10.2867	11.0632	11.0647	10.4917
ENSG00000231233.1	CFAP58-DT	CFAP58 divergent transcript [Source:HGNC Symbol;Acc:HGNC:45243]	175.326	1.39554	0.250913	5.56183	2.66965e-08	1.59247e-07	6.14144	6.05366	7.03577	6.93114	5.82528	6.44947	8.19274	8.29231	8.11978	7.34412	8.29785	8.50842
ENSG00000198417.7	MT1F	metallothionein 1F [Source:HGNC Symbol;Acc:HGNC:7398]	58.9368	1.39383	0.248848	5.60114	2.12945e-08	1.29061e-07	5.35664	5.4421	5.97672	5.66042	5.34576	5.91553	7.30781	7.29515	6.97578	7.55737	7.12727	6.5515
ENSG00000177272.9	KCNA3	potassium voltage-gated channel subfamily A member 3 [Source:HGNC Symbol;Acc:HGNC:6221]	611.765	1.39324	0.328058	4.24693	2.16721e-05	8.12352e-05	9.34935	9.42694	8.35108	8.407	9.11403	7.70296	9.77508	9.7564	9.89222	9.62557	9.89461	10.4717
ENSG00000257336.1	PRELID2P1	PRELI domain containing 2 pseudogene 1 [Source:HGNC Symbol;Acc:HGNC:43892]	64.0087	1.39147	0.264854	5.25372	1.4906e-07	7.93092e-07	5.81571	5.4444	5.97313	6.46502	6.0439	5.76697	7.17009	7.24657	7.3019	7.88766	6.64941	7.18619
ENSG00000231999.7	LRRC8C-DT	LRRC8C divergent transcript [Source:HGNC Symbol;Acc:HGNC:53731]	92.5184	1.39014	0.204659	6.79247	1.10228e-11	9.99019e-11	6.40721	6.84187	6.44416	6.17592	6.89759	6.33567	7.7041	7.24191	7.45354	6.95431	7.24799	8.07658
ENSG00000249978.1	TRGV7	T cell receptor gamma variable 7 (pseudogene) [Source:HGNC Symbol;Acc:HGNC:12293]	63.6263	1.39008	0.133963	10.3766	3.16816e-25	1.00893e-23	5.90757	6.41138	6.28773	6.25541	6.38011	5.93506	7.40182	7.62536	7.07739	7.26606	7.43924	7.17533
ENSG00000250565.7	ATP6V1E2	ATPase H+ transporting V1 subunit E2 [Source:HGNC Symbol;Acc:HGNC:18125]	69.8173	1.38869	0.169907	8.1732	3.0031e-16	4.42006e-15	5.97251	6.65173	6.24922	6.37409	6.4379	6.40689	7.15316	7.27764	7.15202	7.8337	6.9568	7.75469
ENSG00000155096.14	AZIN1	antizyme inhibitor 1 [Source:HGNC Symbol;Acc:HGNC:16432]	2948.32	1.38663	0.0966574	14.3458	1.13156e-46	1.41618e-44	11.0035	10.8141	11.0813	10.8385	11.196	11.061	12.6668	12.7175	12.6068	12.395	12.5031	12.3322
ENSG00000123094.15	RASSF8	Ras association domain family member 8 [Source:HGNC Symbol;Acc:HGNC:13232]	153	1.38614	0.234172	5.91932	3.2328e-09	2.18289e-08	7.25463	7.60026	6.91197	7.01739	7.76539	7.66188	8.75485	8.33705	8.33262	7.73978	8.49828	8.47789
ENSG00000109436.8	TBC1D9	TBC1 domain family member 9 [Source:HGNC Symbol;Acc:HGNC:21710]	3688.51	1.38448	0.117364	11.7965	4.07085e-32	2.13872e-30	11.0746	11.0663	11.2529	11.1417	11.0242	11.6334	13.0147	12.8611	12.8089	12.8779	13.0254	12.5014
ENSG00000096063.16	SRPK1	SRSF protein kinase 1 [Source:HGNC Symbol;Acc:HGNC:11305]	422.101	1.38419	0.0924373	14.9744	1.07921e-50	1.59439e-48	8.29753	8.20556	8.0259	8.26361	8.57693	8.26013	9.41074	9.69086	9.69006	9.93969	9.47267	9.73949
ENSG00000136048.14	DRAM1	DNA damage regulated autophagy modulator 1 [Source:HGNC Symbol;Acc:HGNC:25645]	3708.83	1.38071	0.142337	9.70025	3.00749e-22	7.5859e-21	11.5249	11.2517	11.351	11.7674	11.2862	11.2354	12.8207	12.8176	12.8416	13.1954	12.8765	12.4611
ENSG00000186818.12	LILRB4	leukocyte immunoglobulin like receptor B4 [Source:HGNC Symbol;Acc:HGNC:6608]	7002.52	1.38067	0.213418	6.46933	9.84379e-11	7.99258e-10	11.8685	10.8748	11.9818	12.4159	11.0621	12.1557	13.2042	13.2733	13.418	13.861	13.5638	12.5738
ENSG00000173391.9	OLR1	oxidized low density lipoprotein receptor 1 [Source:HGNC Symbol;Acc:HGNC:8133]	21808	1.38051	0.173344	7.96399	1.66583e-15	2.26675e-14	13.4652	13.4601	12.8137	13.121	13.6566	13.1473	14.6184	15.0807	14.4547	14.2266	14.5967	14.9251
ENSG00000095951.17	HIVEP1	human immunodeficiency virus type I enhancer binding protein 1 [Source:HGNC Symbol;Acc:HGNC:4920]	1112.7	1.37693	0.140823	9.77771	1.40345e-22	3.60004e-21	9.68579	9.52861	9.81957	10.3744	9.43642	9.86328	11.5335	11.4861	11.087	10.8807	11.3991	11.0766
ENSG00000115594.12	IL1R1	interleukin 1 receptor type 1 [Source:HGNC Symbol;Acc:HGNC:5993]	63.8248	1.3762	0.421111	3.26803	0.00108298	0.00284752	6.30288	6.05257	5.82545	5.96851	6.70066	6.30454	8.61791	7.96582	5.66808	6.30893	7.8488	5.59005
ENSG00000253210.2		novel transcript	116.705	1.37458	0.206505	6.6564	2.80609e-11	2.43062e-10	6.21279	6.75221	6.3878	6.5563	6.18797	6.74008	8.6491	7.82356	7.42973	7.23669	7.73391	7.94146
ENSG00000116761.12	CTH	cystathionine gamma-lyase [Source:HGNC Symbol;Acc:HGNC:2501]	66.1557	1.37387	0.3055	4.49713	6.88765e-06	2.81246e-05	5.78631	4.93748	6.48295	6.15871	5.61181	5.83261	6.61053	7.41372	7.41685	7.29639	6.78116	6.84483
ENSG00000118596.12	SLC16A7	solute carrier family 16 member 7 [Source:HGNC Symbol;Acc:HGNC:10928]	59.8924	1.37115	0.235857	5.81346	6.11928e-09	4.00125e-08	6.05408	6.13783	6.00682	5.83917	6.34298	6.20864	7.29103	7.52492	6.49109	6.69728	7.68038	6.65682
ENSG00000113273.17	ARSB	arylsulfatase B [Source:HGNC Symbol;Acc:HGNC:714]	1898.45	1.36605	0.236244	5.78236	7.36585e-09	4.76091e-08	10.7636	11.0232	9.92828	10.2031	10.8778	10.7625	12.374	11.9872	11.2446	11.8704	12.118	11.5054
ENSG00000102897.10	LYRM1	LYR motif containing 1 [Source:HGNC Symbol;Acc:HGNC:25074]	287.655	1.36418	0.138608	9.84202	7.4204e-23	1.94146e-21	7.96241	8.01858	7.9546	7.63648	8.13213	7.68578	9.15156	9.03342	9.02363	8.52768	9.38347	8.94394
ENSG00000154359.13	LONRF1	LON peptidase N-terminal domain and ring finger 1 [Source:HGNC Symbol;Acc:HGNC:26302]	285.869	1.36416	0.166113	8.21225	2.17081e-16	3.24121e-15	7.95342	7.79994	8.01489	8.2778	7.67561	7.61797	9.22859	9.26061	9.05334	8.70303	9.41359	9.32222
ENSG00000114395.10	CYB561D2	cytochrome b561 family member D2 [Source:HGNC Symbol;Acc:HGNC:30253]	638.792	1.36328	0.114803	11.8749	1.5982e-32	8.58008e-31	8.94979	8.78413	8.8539	8.92768	8.83034	8.52307	9.78456	9.87118	10.2911	10.4357	9.67482	9.86918
ENSG00000213290.4	PGK1P2	phosphoglycerate kinase 1, pseudogene 2 [Source:HGNC Symbol;Acc:HGNC:8899]	67.9503	1.36317	0.154093	8.84645	9.0346e-19	1.68107e-17	5.91244	5.99556	6.15754	6.35248	5.73652	6.20731	7.31497	7.17156	6.77507	7.08438	7.25658	7.19261
ENSG00000176225.14	RTTN	rotatin [Source:HGNC Symbol;Acc:HGNC:18654]	331.218	1.36291	0.132242	10.3062	6.60881e-25	2.03537e-23	7.63776	7.57349	7.89728	7.62994	7.61075	7.63977	8.94532	9.54284	9.22089	8.72268	9.00097	8.98527
ENSG00000115159.16	GPD2	glycerol-3-phosphate dehydrogenase 2 [Source:HGNC Symbol;Acc:HGNC:4456]	2743.27	1.36205	0.142476	9.55986	1.17911e-21	2.81944e-20	11.1517	11.0224	10.9104	11.1651	10.9011	10.7788	12.3145	12.1586	12.2016	12.1013	12.4008	12.1753
ENSG00000109046.15	WSB1	WD repeat and SOCS box containing 1 [Source:HGNC Symbol;Acc:HGNC:19221]	4684.66	1.36199	0.141665	9.61415	6.96854e-22	1.69882e-20	11.5859	11.4502	11.3833	11.243	11.6626	11.3825	12.6771	12.5823	12.6465	12.0237	12.925	13.4258
ENSG00000143384.13	MCL1	MCL1 apoptosis regulator, BCL2 family member [Source:HGNC Symbol;Acc:HGNC:6943]	15237.3	1.36153	0.113532	11.9926	3.88684e-33	2.1453e-31	13.2632	13.208	13.1461	13.0166	13.4308	13.6119	14.7806	14.6824	14.699	14.3131	14.9025	14.8898
ENSG00000126821.8	SGPP1	sphingosine-1-phosphate phosphatase 1 [Source:HGNC Symbol;Acc:HGNC:17720]	292.597	1.36013	0.146782	9.26635	1.92618e-20	4.0784e-19	8.27018	8.20484	8.00244	7.88101	8.19717	7.88147	9.19648	9.16487	9.64275	9.45488	9.0824	8.942
ENSG00000173085.14	COQ2	coenzyme Q2, polyprenyltransferase [Source:HGNC Symbol;Acc:HGNC:25223]	377.727	1.35856	0.192185	7.06899	1.5606e-12	1.54948e-11	8.73667	8.80269	8.01696	8.51619	8.85222	8.41244	9.39598	9.71254	9.82897	10.1489	9.55622	9.39156
ENSG00000164983.7	TMEM65	transmembrane protein 65 [Source:HGNC Symbol;Acc:HGNC:25203]	229.09	1.35709	0.13615	9.96756	2.11361e-23	5.81656e-22	7.43499	7.41012	7.48446	7.06251	7.66833	7.87599	8.56344	8.65642	9.18627	8.72448	8.69038	8.60477
ENSG00000187608.10	ISG15	ISG15 ubiquitin like modifier [Source:HGNC Symbol;Acc:HGNC:4053]	835.668	1.35551	0.391697	3.46062	0.000538932	0.00151886	9.73068	8.09855	7.20393	9.43398	6.98964	6.84945	10.1956	8.98461	9.64569	10.7084	8.81819	9.02094
ENSG00000125841.13	NRSN2	neurensin 2 [Source:HGNC Symbol;Acc:HGNC:16229]	86.8939	1.35397	0.192044	7.05034	1.78484e-12	1.76499e-11	6.00584	5.87529	6.45397	5.69928	5.85473	6.97673	7.5767	7.33964	7.29405	6.95267	7.77742	7.25054
ENSG00000235531.10	MSC-AS1	MSC antisense RNA 1 [Source:HGNC Symbol;Acc:HGNC:48724]	433.034	1.3521	0.176762	7.6493	2.02078e-14	2.45404e-13	7.56368	7.46289	8.47206	7.6809	7.38099	8.64779	9.56909	9.62643	9.16211	8.74643	9.65309	9.35125
ENSG00000179630.11	LACC1	laccase domain containing 1 [Source:HGNC Symbol;Acc:HGNC:26789]	377.495	1.35108	0.27312	4.94682	7.54347e-07	3.60111e-06	8.72902	8.30712	8.41898	8.86725	8.89276	8.14856	10.3623	10.3998	9.55771	10.0581	10.0268	8.27435
ENSG00000143515.18	ATP8B2	ATPase phospholipid transporting 8B2 [Source:HGNC Symbol;Acc:HGNC:13534]	287.063	1.34979	0.200589	6.72913	1.70681e-11	1.51615e-10	7.83064	8.07546	7.53537	6.87563	7.28097	8.10397	8.90598	8.77011	8.7459	8.31681	8.81489	9.03967
ENSG00000134851.13	TMEM165	transmembrane protein 165 [Source:HGNC Symbol;Acc:HGNC:30760]	1261.69	1.34833	0.163474	8.24798	1.61098e-16	2.43606e-15	10.1716	9.9955	10.0611	10.1776	10.1013	10.0251	11.4071	11.4472	11.283	11.3988	11.4811	10.9502
ENSG00000196535.16	MYO18A	myosin XVIIIA [Source:HGNC Symbol;Acc:HGNC:31104]	1592.05	1.34237	0.151246	8.87537	6.97004e-19	1.30682e-17	9.99014	10.2948	10.4984	9.82468	9.92	10.3715	11.5477	11.1995	11.1902	11.2656	11.3725	11.611
ENSG00000028116.17	VRK2	VRK serine/threonine kinase 2 [Source:HGNC Symbol;Acc:HGNC:12719]	410.548	1.342	0.213032	6.29954	2.98528e-10	2.29311e-09	8.5556	8.73205	7.97966	8.62486	8.38245	8.41434	10.348	9.7923	9.20697	9.58277	9.78963	9.11098
ENSG00000115419.12	GLS	glutaminase [Source:HGNC Symbol;Acc:HGNC:4331]	1255.83	1.33924	0.135313	9.89736	4.27411e-23	1.14573e-21	9.91206	9.93761	9.91367	9.88198	10.0242	9.90746	11.3857	11.2127	11.245	11.4028	10.8126	11.4633
ENSG00000136040.9	PLXNC1	plexin C1 [Source:HGNC Symbol;Acc:HGNC:9106]	192.89	1.33841	0.28567	4.68516	2.79736e-06	1.21658e-05	6.50545	6.60144	6.79581	6.79143	6.38657	7.90512	8.77152	8.55954	7.95486	8.7794	8.75505	8.80321
ENSG00000090924.15	PLEKHG2	pleckstrin homology and RhoGEF domain containing G2 [Source:HGNC Symbol;Acc:HGNC:29515]	1032.1	1.33832	0.179537	7.45425	9.03794e-14	1.02237e-12	9.59745	9.75857	9.95145	10.0107	9.3298	9.73392	11.557	11.5254	10.7162	10.8463	11.6415	10.4663
ENSG00000149231.14	CCDC82	coiled-coil domain containing 82 [Source:HGNC Symbol;Acc:HGNC:26282]	523.138	1.33643	0.119205	11.2112	3.59342e-29	1.56905e-27	8.52162	8.26729	8.64838	8.3364	8.76516	8.8205	10.0746	9.9782	10.0235	9.72237	9.9161	10.2996
ENSG00000147459.18	DOCK5	dedicator of cytokinesis 5 [Source:HGNC Symbol;Acc:HGNC:23476]	1158.43	1.3342	0.173099	7.7077	1.28106e-14	1.59921e-13	9.71156	9.91947	9.89701	9.64425	9.90731	10.4225	11.5305	11.4631	10.8325	10.452	11.5324	10.8888
ENSG00000112394.17	SLC16A10	solute carrier family 16 member 10 [Source:HGNC Symbol;Acc:HGNC:17027]	792.082	1.33361	0.308077	4.32884	1.49896e-05	5.79215e-05	8.50309	7.87638	8.90547	9.20394	8.15477	9.79957	11.1618	11.2641	9.79987	10.9606	10.7316	9.67228
ENSG00000125347.14	IRF1	interferon regulatory factor 1 [Source:HGNC Symbol;Acc:HGNC:6116]	1532.25	1.33085	0.148742	8.9474	3.63951e-19	6.97685e-18	9.90136	10.0437	9.4012	9.31919	9.9923	9.63072	11.0032	10.4841	11.1419	11.3318	10.7026	11.5723
ENSG00000091129.20	NRCAM	neuronal cell adhesion molecule [Source:HGNC Symbol;Acc:HGNC:7994]	52.796	1.32695	0.319709	4.15051	3.31733e-05	0.000120262	5.39277	4.82447	5.86314	5.09994	5.05854	5.56009	6.79129	5.79886	6.98444	7.01939	5.44537	6.82624
ENSG00000162747.11	FCGR3B	Fc fragment of IgG receptor IIIb [Source:HGNC Symbol;Acc:HGNC:3620]	61.728	1.32622	0.500431	2.65015	0.00804558	0.0172359	5.32773	5.41009	5.5274	6.62477	5.31681	5.62123	6.20362	7.14717	6.60468	8.31386	6.01689	5.79197
ENSG00000109107.14	ALDOC	aldolase, fructose-bisphosphate C [Source:HGNC Symbol;Acc:HGNC:418]	851.516	1.32502	0.261032	5.07607	3.85317e-07	1.92649e-06	8.3322	8.88311	8.33952	8.21905	8.31976	8.97546	10.951	10.288	9.92421	9.72664	10.5146	10.5909
ENSG00000138496.16	PARP9	poly(ADP-ribose) polymerase family member 9 [Source:HGNC Symbol;Acc:HGNC:24118]	3396.99	1.32483	0.23736	5.58152	2.38423e-08	1.43265e-07	11.713	10.8253	10.6963	11.6744	11.1458	10.2215	12.3499	12.1682	12.5011	12.3984	11.7962	12.1521
ENSG00000123700.4	KCNJ2	potassium voltage-gated channel subfamily J member 2 [Source:HGNC Symbol;Acc:HGNC:6263]	67.7222	1.32467	0.496915	2.66578	0.00768095	0.0165486	6.91379	6.98522	6.78741	7.37819	6.71897	5.78999	8.03228	7.16054	7.17043	6.67462	8.34133	7.21785
ENSG00000266389.1		novel transcript	83.581	1.32379	0.175364	7.54883	4.39194e-14	5.15823e-13	6.50183	6.32094	6.64377	6.5268	5.96673	6.13466	7.69681	7.33817	7.29528	7.11322	7.41025	7.43915
ENSG00000154608.14	CEP170P1	centrosomal protein 170 pseudogene 1 [Source:HGNC Symbol;Acc:HGNC:28364]	87.6039	1.32302	0.151887	8.71057	3.02344e-18	5.38599e-17	6.56339	6.46676	5.91279	6.64913	6.39307	6.53464	7.48092	7.48265	7.25088	7.60539	7.66419	7.36187
ENSG00000185033.14	SEMA4B	semaphorin 4B [Source:HGNC Symbol;Acc:HGNC:10730]	1070.22	1.32231	0.242739	5.44746	5.10953e-08	2.93045e-07	8.62638	9.46816	8.88532	8.55765	8.80752	10.0637	11.0148	10.4253	10.2017	10.216	11.2996	11.0834
ENSG00000106462.10	EZH2	enhancer of zeste 2 polycomb repressive complex 2 subunit [Source:HGNC Symbol;Acc:HGNC:3527]	279.356	1.3221	0.14277	9.26038	2.03712e-20	4.29939e-19	8.03948	7.70617	7.52803	7.85664	8.07737	7.87911	9.31894	8.88124	8.58382	8.49878	9.15607	9.14859
ENSG00000173193.15	PARP14	poly(ADP-ribose) polymerase family member 14 [Source:HGNC Symbol;Acc:HGNC:29232]	9400.72	1.32124	0.140525	9.40219	5.34386e-21	1.19728e-19	12.7621	11.8763	11.8646	12.4304	12.2782	11.8555	13.2328	13.5947	13.7232	13.5903	12.956	13.9795
ENSG00000152778.9	IFIT5	interferon induced protein with tetratricopeptide repeats 5 [Source:HGNC Symbol;Acc:HGNC:13328]	679.032	1.32122	0.203158	6.50341	7.8522e-11	6.44208e-10	9.25891	8.1668	8.61362	9.28799	8.83051	8.42101	10.2603	10.0375	10.3317	10.2677	9.73765	9.80692
ENSG00000109790.16	KLHL5	kelch like family member 5 [Source:HGNC Symbol;Acc:HGNC:6356]	718.58	1.32002	0.149198	8.84746	8.95341e-19	1.66754e-17	8.32637	8.33099	8.49435	8.60555	8.38341	9.25277	10.3408	10.3297	10.2126	9.95885	10.2792	10.4418
ENSG00000110080.18	ST3GAL4	ST3 beta-galactoside alpha-2,3-sialyltransferase 4 [Source:HGNC Symbol;Acc:HGNC:10864]	147.438	1.31479	0.220288	5.96849	2.39463e-09	1.63887e-08	6.30117	6.32337	6.28834	6.08213	6.42843	7.50764	8.76753	7.74694	7.53741	8.0217	7.81771	8.09582
ENSG00000055332.18	EIF2AK2	eukaryotic translation initiation factor 2 alpha kinase 2 [Source:HGNC Symbol;Acc:HGNC:9437]	2650.38	1.31303	0.191749	6.84765	7.50713e-12	6.95462e-11	11.2677	10.1655	10.4113	11.1563	10.5222	9.98032	11.9113	11.9521	12.1735	12.035	11.3969	11.6827
ENSG00000026103.22	FAS	Fas cell surface death receptor [Source:HGNC Symbol;Acc:HGNC:11920]	461.416	1.31272	0.14603	8.98938	2.48627e-19	4.82734e-18	7.98002	7.90334	8.10593	8.03501	8.02821	8.21987	9.25058	9.4026	9.60607	9.66733	9.59729	10.0474
ENSG00000168259.16	DNAJC7	DnaJ heat shock protein family (Hsp40) member C7 [Source:HGNC Symbol;Acc:HGNC:12392]	2188.95	1.31197	0.0812846	16.1405	1.32539e-58	2.74133e-56	10.5053	10.446	10.6582	10.8591	10.5303	10.6758	12.0412	12.0487	11.9428	12.0136	11.864	11.9892
ENSG00000075618.18	FSCN1	fascin actin-bundling protein 1 [Source:HGNC Symbol;Acc:HGNC:11148]	215.061	1.3061	0.434225	3.00788	0.00263074	0.00634174	6.67159	6.48291	7.31397	7.45954	5.61771	7.03286	8.59258	7.34937	7.23712	7.40562	8.84666	9.72265
ENSG00000107738.20	VSIR	V-set immunoregulatory receptor [Source:HGNC Symbol;Acc:HGNC:30085]	1498.42	1.30429	0.257459	5.06602	4.06229e-07	2.02486e-06	9.59932	9.65018	9.48007	9.14035	9.47404	10.254	11.8026	11.5739	11.2238	11.591	12.1531	10.6223
ENSG00000232043.1		novel transcript, antisense to PTPN1	73.3908	1.30347	0.438348	2.9736	0.00294327	0.00700205	4.82151	5.1139	5.27645	4.78534	4.75187	5.12684	6.4128	6.01716	5.78253	5.5808	6.16661	7.35246
ENSG00000147571.5	CRH	corticotropin releasing hormone [Source:HGNC Symbol;Acc:HGNC:2355]	218.649	1.30289	0.447223	2.9133	0.00357633	0.00832894	6.87034	6.94486	8.40448	7.71436	6.59797	7.03452	7.30898	6.98344	9.28862	6.8639	8.2802	8.29406
ENSG00000085662.14	AKR1B1	aldo-keto reductase family 1 member B [Source:HGNC Symbol;Acc:HGNC:381]	4273.54	1.30015	0.168326	7.72399	1.12743e-14	1.41823e-13	11.0212	11.0004	11.3616	11.8659	11.0956	12.1678	12.971	13.085	12.9715	13.3732	13.076	12.5198
ENSG00000155903.12	RASA2	RAS p21 protein activator 2 [Source:HGNC Symbol;Acc:HGNC:9872]	477.034	1.30005	0.113468	11.4574	2.15827e-30	1.02434e-28	8.60968	8.504	8.75177	8.46778	8.64982	8.50745	9.94037	10.2184	9.85833	9.30461	9.85011	9.74792
ENSG00000146707.14	POMZP3	POM121 and ZP3 fusion [Source:HGNC Symbol;Acc:HGNC:9203]	70.0062	1.29772	0.225539	5.75386	8.72284e-09	5.58472e-08	6.41501	6.4713	6.3257	6.62605	6.86008	5.75423	7.57691	7.3794	7.43829	7.89526	6.93875	6.66006
ENSG00000101916.11	TLR8	toll like receptor 8 [Source:HGNC Symbol;Acc:HGNC:15632]	2940.58	1.29555	0.202762	6.3895	1.6643e-10	1.31491e-09	11.5305	10.8811	11.1766	11.1024	11.8927	11.0012	11.8874	12.8373	13.2285	12.9209	12.1915	12.3507
ENSG00000041880.14	PARP3	poly(ADP-ribose) polymerase family member 3 [Source:HGNC Symbol;Acc:HGNC:273]	340.671	1.29388	0.105704	12.2405	1.88769e-34	1.15549e-32	8.08516	8.26395	8.05702	8.02927	8.14843	8.35872	9.26003	9.05144	9.31429	9.23805	9.55989	9.53591
ENSG00000149177.13	PTPRJ	protein tyrosine phosphatase receptor type J [Source:HGNC Symbol;Acc:HGNC:9673]	6942.76	1.29383	0.152765	8.46944	2.46581e-17	4.01413e-16	11.5966	11.9671	11.4734	11.6458	11.8922	12.4037	13.2291	13.3261	13.4581	13.4996	13.201	13.5636
ENSG00000091436.17	MAP3K20	mitogen-activated protein kinase kinase kinase 20 [Source:HGNC Symbol;Acc:HGNC:17797]	536.255	1.29312	0.185306	6.97831	2.98741e-12	2.90162e-11	8.51322	8.74414	8.75629	8.28261	8.8638	9.0537	10.7245	10.4867	9.45214	8.98413	10.1155	9.90841
ENSG00000165185.14	KIAA1958	KIAA1958 [Source:HGNC Symbol;Acc:HGNC:23427]	194.299	1.29157	0.103941	12.426	1.88749e-35	1.212e-33	7.66274	7.17219	7.20946	7.48003	7.38252	7.29325	8.62225	8.5266	8.57169	8.64742	8.65707	8.46212
ENSG00000110848.8	CD69	CD69 molecule [Source:HGNC Symbol;Acc:HGNC:1694]	325.913	1.29105	0.302168	4.27263	1.93185e-05	7.30681e-05	7.02628	7.34899	7.29469	6.06375	7.62593	7.62672	8.50122	8.20096	8.13864	6.64218	8.61434	9.24744
ENSG00000026508.18	CD44	CD44 molecule (Indian blood group) [Source:HGNC Symbol;Acc:HGNC:1681]	55862.3	1.29025	0.130967	9.8517	6.73974e-23	1.77093e-21	14.8636	14.9056	14.9342	14.8179	14.9009	15.6724	16.6513	16.632	16.3704	16.1309	16.7528	16.2681
ENSG00000184988.8	TMEM106A	transmembrane protein 106A [Source:HGNC Symbol;Acc:HGNC:28288]	1155.16	1.29006	0.148652	8.67833	4.01609e-18	7.08368e-17	9.77115	9.76305	9.87989	10.0273	9.95487	9.59724	11.245	11.2405	10.8899	11.1269	11.0334	10.7277
ENSG00000203804.4	ADAMTSL4-AS1	ADAMTSL4 antisense RNA 1 [Source:HGNC Symbol;Acc:HGNC:32041]	58.7323	1.28894	0.290769	4.43288	9.2984e-06	3.71652e-05	5.33702	5.57913	5.36286	5.47949	5.12784	5.28902	6.31715	6.31748	6.45732	6.13363	6.51483	7.28885
ENSG00000137337.15	MDC1	mediator of DNA damage checkpoint 1 [Source:HGNC Symbol;Acc:HGNC:21163]	101.511	1.28748	0.161126	7.99056	1.34327e-15	1.84698e-14	6.52964	6.96872	6.15562	6.05648	7.12663	6.76045	8.01462	7.61653	7.55929	7.6727	7.91097	7.593
ENSG00000177337.8	DLGAP1-AS1	DLGAP1 antisense RNA 1 [Source:HGNC Symbol;Acc:HGNC:31676]	250.187	1.2874	0.183106	7.03089	2.0522e-12	2.01891e-11	6.97221	7.01259	7.30185	7.37287	6.9974	7.66346	9.10637	8.91519	8.74856	8.9036	8.80672	8.88659
ENSG00000165169.11	DYNLT3	dynein light chain Tctex-type 3 [Source:HGNC Symbol;Acc:HGNC:11694]	590.101	1.2863	0.0949757	13.5435	8.66217e-42	7.87977e-40	8.75166	8.52924	8.68624	8.86002	8.82498	8.49022	9.44424	9.96504	10.1128	9.9377	9.99917	9.84676
ENSG00000183023.18	SLC8A1	solute carrier family 8 member A1 [Source:HGNC Symbol;Acc:HGNC:11068]	2055.08	1.28598	0.169703	7.57784	3.5136e-14	4.16147e-13	10.7934	10.4408	10.5689	10.3618	10.7504	10.7019	11.8249	11.3096	12.0684	11.8417	11.9884	11.4216
ENSG00000234506.5	LINC01506	long intergenic non-protein coding RNA 1506 [Source:HGNC Symbol;Acc:HGNC:51187]	63.691	1.27852	0.256692	4.98075	6.33384e-07	3.05858e-06	5.62799	4.81925	5.58732	5.69525	5.07032	5.24788	5.64661	5.91211	6.99067	6.699	5.39428	6.23811
ENSG00000198682.13	PAPSS2	3'-phosphoadenosine 5'-phosphosulfate synthase 2 [Source:HGNC Symbol;Acc:HGNC:8604]	1557.93	1.27765	0.149834	8.52711	1.50048e-17	2.50067e-16	9.64374	9.97159	9.70343	10.0106	9.79975	10.4842	11.4844	11.4712	11.2182	11.1189	11.6487	11.1776
ENSG00000138386.17	NAB1	NGFI-A binding protein 1 [Source:HGNC Symbol;Acc:HGNC:7626]	369.079	1.27555	0.148148	8.60997	7.30787e-18	1.26291e-16	8.64127	8.63239	8.30966	8.20903	8.64194	8.32152	9.98856	9.73833	9.41503	9.77781	9.66513	9.34805
ENSG00000136147.18	PHF11	PHD finger protein 11 [Source:HGNC Symbol;Acc:HGNC:17024]	591.379	1.27398	0.108076	11.7878	4.51204e-32	2.36419e-30	8.86657	8.62015	8.51592	8.81836	8.89655	8.41542	9.96443	9.98586	10.1161	9.92767	9.6519	10.0404
ENSG00000178860.8	MSC	musculin [Source:HGNC Symbol;Acc:HGNC:7321]	1044.83	1.27303	0.307127	4.14497	3.39865e-05	0.000122961	8.97283	8.13283	10.0319	8.70178	7.62544	9.78787	10.8976	9.91263	10.456	10.1068	10.5873	10.3168
ENSG00000170802.16	FOXN2	forkhead box N2 [Source:HGNC Symbol;Acc:HGNC:5281]	464.931	1.27274	0.116634	10.9122	1.00732e-27	3.89442e-26	8.77035	8.59935	8.55795	8.55074	8.80839	8.52104	10.1231	9.89568	10.0365	9.82111	10.0477	9.4298
ENSG00000061656.10	SPAG4	sperm associated antigen 4 [Source:HGNC Symbol;Acc:HGNC:11214]	198.135	1.27263	0.303453	4.19384	2.74272e-05	0.000100928	6.2664	6.39636	6.58637	6.46729	6.18292	6.91435	8.36277	8.17256	7.71346	7.42259	8.44293	8.47737
ENSG00000157654.18	PALM2-AKAP2	PALM2-AKAP2 fusion [Source:HGNC Symbol;Acc:HGNC:33529]	1239.07	1.27233	0.194361	6.54623	5.90088e-11	4.92133e-10	9.65916	9.23799	9.66083	9.96753	9.3596	10.0932	11.3359	10.6769	10.5208	10.7836	10.5961	11.0178
ENSG00000101000.6	PROCR	protein C receptor [Source:HGNC Symbol;Acc:HGNC:9452]	2122.66	1.27194	0.232555	5.46944	4.51455e-08	2.60824e-07	9.63755	10.5705	10.0358	10.1773	9.67798	11.1338	12.0555	11.2553	11.493	11.1904	11.5583	11.6486
ENSG00000171033.13	PKIA	cAMP-dependent protein kinase inhibitor alpha [Source:HGNC Symbol;Acc:HGNC:9017]	267.555	1.2719	0.176443	7.20859	5.65358e-13	5.89948e-12	8.03397	7.89648	7.97378	7.26987	8.12986	7.93845	9.0358	8.70789	8.69669	8.34054	9.06884	9.47971
ENSG00000197965.12	MPZL1	myelin protein zero like 1 [Source:HGNC Symbol;Acc:HGNC:7226]	2062.26	1.27076	0.154848	8.20652	2.27695e-16	3.39452e-15	9.84114	10.0945	9.91519	9.8153	10.0487	10.7121	12.0513	11.8152	11.2415	11.1874	11.6286	11.6979
ENSG00000197183.14	NOL4L	nucleolar protein 4 like [Source:HGNC Symbol;Acc:HGNC:16106]	819.423	1.26984	0.166276	7.63696	2.22402e-14	2.68592e-13	8.6314	9.41053	8.99532	8.72807	8.97077	9.58265	10.6812	10.3258	10.081	9.87775	10.9759	10.5148
ENSG00000279227.1		novel transcript	98.1198	1.26742	0.137349	9.22777	2.76328e-20	5.76999e-19	6.53827	6.48193	6.17821	6.82755	6.35843	6.54229	7.60846	7.56509	7.18914	7.51583	7.78313	7.71666
ENSG00000120833.14	SOCS2	suppressor of cytokine signaling 2 [Source:HGNC Symbol;Acc:HGNC:19382]	113.781	1.26509	0.211311	5.98686	2.13927e-09	1.47593e-08	6.95234	6.94499	7.22051	6.36141	7.14431	6.58843	8.08772	7.92031	7.73323	7.21939	7.84323	8.13651
ENSG00000153989.8	NUS1	NUS1 dehydrodolichyl diphosphate synthase subunit [Source:HGNC Symbol;Acc:HGNC:21042]	2833.26	1.2642	0.096768	13.0642	5.27419e-39	4.01676e-37	11.0936	10.5856	10.9946	11.2304	10.8	10.8184	11.9961	12.4605	12.3786	12.4657	11.8487	12.1654
ENSG00000064989.13	CALCRL	calcitonin receptor like receptor [Source:HGNC Symbol;Acc:HGNC:16709]	89.2536	1.26418	0.279052	4.53027	5.89076e-06	2.43679e-05	6.28298	5.92724	6.77556	6.49621	6.09434	6.17715	8.23793	7.88723	7.33017	7.29664	7.44629	7.04045
ENSG00000197208.6	SLC22A4	solute carrier family 22 member 4 [Source:HGNC Symbol;Acc:HGNC:10968]	147.164	1.26383	0.10596	11.9275	8.51075e-33	4.61955e-31	6.92406	6.989	6.83914	7.08522	6.7876	7.20828	8.42542	8.28761	7.99167	8.04422	8.27807	8.05051
ENSG00000196371.3	FUT4	fucosyltransferase 4 [Source:HGNC Symbol;Acc:HGNC:4015]	317.193	1.2636	0.239586	5.27407	1.33428e-07	7.13784e-07	8.61888	8.61487	8.02009	7.89554	8.88122	8.00418	9.12038	9.21326	9.87205	9.51722	9.12431	9.13557
ENSG00000155287.11	SLC25A28	solute carrier family 25 member 28 [Source:HGNC Symbol;Acc:HGNC:23472]	1090.37	1.26351	0.131492	9.60903	7.32355e-22	1.77655e-20	9.26754	9.29761	8.87163	9.00867	9.33153	9.25452	10.5606	9.9528	10.4499	10.3669	10.4659	10.7352
ENSG00000113657.13	DPYSL3	dihydropyrimidinase like 3 [Source:HGNC Symbol;Acc:HGNC:3015]	256.187	1.26337	0.351362	3.59565	0.000323588	0.000958713	6.41893	6.38096	6.64798	7.59863	5.73852	8.11778	8.11764	8.2093	8.20303	8.44528	7.36494	8.05728
ENSG00000162746.14	FCRLB	Fc receptor like B [Source:HGNC Symbol;Acc:HGNC:26431]	673.914	1.26323	0.386752	3.26625	0.00108982	0.00286434	8.2171	7.36185	7.38497	8.36783	6.97277	7.9945	9.69429	10.3164	9.80044	9.55213	8.69658	8.85822
ENSG00000185745.10	IFIT1	interferon induced protein with tetratricopeptide repeats 1 [Source:HGNC Symbol;Acc:HGNC:5407]	2886.94	1.26121	0.349997	3.60348	0.000313989	0.000933511	11.0662	8.9644	8.55958	10.5135	8.9251	8.65714	11.6651	10.8777	11.3331	11.5056	9.6532	10.5348
ENSG00000143390.17	RFX5	regulatory factor X5 [Source:HGNC Symbol;Acc:HGNC:9986]	968.749	1.25582	0.184261	6.81544	9.39755e-12	8.60449e-11	9.7763	10.0308	9.59649	9.4356	9.94929	9.88086	11.4131	10.5871	10.8013	10.4796	11.1155	10.6938
ENSG00000204681.11	GABBR1	gamma-aminobutyric acid type B receptor subunit 1 [Source:HGNC Symbol;Acc:HGNC:4070]	283.169	1.25518	0.187759	6.68507	2.30822e-11	2.01843e-10	7.22411	7.35461	7.55601	7.386	7.3723	7.58608	9.01499	8.94131	8.85684	8.40835	8.96771	9.42976
ENSG00000103005.11	USB1	U6 snRNA biogenesis phosphodiesterase 1 [Source:HGNC Symbol;Acc:HGNC:25792]	1175.25	1.25511	0.134088	9.36036	7.94668e-21	1.7505e-19	9.91595	10.3445	9.88426	9.88791	10.0995	10.0121	11.2809	11.2906	10.8314	11.1638	11.3942	10.8408
ENSG00000124731.13	TREM1	triggering receptor expressed on myeloid cells 1 [Source:HGNC Symbol;Acc:HGNC:17760]	6550.54	1.25254	0.2178	5.75089	8.87735e-09	5.67624e-08	12.715	12.7899	12.0306	11.8018	12.8277	12.5565	13.7834	13.7818	13.257	12.9429	13.8463	13.4424
ENSG00000154265.16	ABCA5	ATP binding cassette subfamily A member 5 [Source:HGNC Symbol;Acc:HGNC:35]	188.555	1.25113	0.235265	5.31797	1.04929e-07	5.70963e-07	6.20642	6.43178	6.53539	6.19602	6.82134	7.22862	8.5118	8.05238	7.92495	7.33329	8.12761	8.83699
ENSG00000156011.17	PSD3	pleckstrin and Sec7 domain containing 3 [Source:HGNC Symbol;Acc:HGNC:19093]	1705.82	1.2506	0.190049	6.58042	4.69112e-11	3.94588e-10	9.76678	9.35137	9.79741	10.0547	9.12918	10.3686	11.142	11.2843	11.2644	11.8515	10.8406	11.1084
ENSG00000157350.13	ST3GAL2	ST3 beta-galactoside alpha-2,3-sialyltransferase 2 [Source:HGNC Symbol;Acc:HGNC:10863]	1084.08	1.24958	0.171945	7.26731	3.66724e-13	3.90556e-12	10.2437	10.5004	9.9697	9.29838	9.97524	9.96183	11.4849	11.126	10.8768	10.725	11.3653	10.9272
ENSG00000083799.17	CYLD	CYLD lysine 63 deubiquitinase [Source:HGNC Symbol;Acc:HGNC:2584]	1719.21	1.24761	0.100302	12.4386	1.61402e-35	1.04322e-33	10.0144	10.0007	9.77848	9.81682	10.1113	10.4065	11.5983	11.3799	11.4115	11.1559	11.4191	11.4975
ENSG00000094975.14	SUCO	SUN domain containing ossification factor [Source:HGNC Symbol;Acc:HGNC:1240]	254.623	1.24721	0.129983	9.59513	8.38131e-22	2.03063e-20	7.8052	8.0164	7.83306	7.60824	8.03756	7.59706	9.224	9.11447	8.98997	8.64292	9.17858	9.05954
ENSG00000102445.18	RUBCNL	rubicon like autophagy enhancer [Source:HGNC Symbol;Acc:HGNC:20420]	199.835	1.24362	0.291534	4.26578	1.99207e-05	7.52011e-05	7.00668	7.05517	7.65612	7.82387	7.55788	8.1834	9.55199	9.24545	7.30086	7.62972	9.55892	8.09772
ENSG00000234883.6	MIR155HG	MIR155 host gene [Source:HGNC Symbol;Acc:HGNC:35460]	383.235	1.24232	0.228842	5.4287	5.67647e-08	3.23014e-07	7.59118	7.53109	7.65676	7.87208	7.53423	7.74436	8.0484	8.27171	8.84675	7.92931	8.15969	9.941
ENSG00000188706.13	ZDHHC9	zinc finger DHHC-type containing 9 [Source:HGNC Symbol;Acc:HGNC:18475]	983.195	1.23847	0.108621	11.4018	4.096e-30	1.8937e-28	9.33131	9.2267	9.21307	9.33	8.95735	9.43695	10.2968	10.3326	10.5594	10.2576	10.3375	10.8815
ENSG00000101336.14	HCK	HCK proto-oncogene, Src family tyrosine kinase [Source:HGNC Symbol;Acc:HGNC:4840]	6995.43	1.23805	0.17902	6.91575	4.65403e-12	4.40496e-11	12.6584	13.1643	12.4062	12.1351	12.7149	12.5016	13.6141	13.7383	13.3583	13.8675	13.9259	13.0543
ENSG00000125384.7	PTGER2	prostaglandin E receptor 2 [Source:HGNC Symbol;Acc:HGNC:9594]	182.083	1.23799	0.225421	5.49188	3.97686e-08	2.31119e-07	7.63123	7.3247	7.54544	6.89192	7.60795	7.3349	9.09369	8.38106	8.26626	8.01662	8.76695	8.63026
ENSG00000166188.2	ZNF319	zinc finger protein 319 [Source:HGNC Symbol;Acc:HGNC:13644]	139.002	1.23482	0.184518	6.69214	2.19936e-11	1.92582e-10	7.30869	7.74342	7.31966	6.56332	7.54754	7.55821	8.47849	8.03079	8.22742	8.38958	8.56744	7.94262
ENSG00000186522.15	SEPTIN10	septin 10 [Source:HGNC Symbol;Acc:HGNC:14349]	719.513	1.23384	0.160268	7.69856	1.37603e-14	1.71184e-13	9.49687	9.36405	9.13053	9.02047	9.68511	9.40794	10.7473	10.77	10.3422	10.2843	10.7107	10.1453
ENSG00000166927.13	MS4A7	membrane spanning 4-domains A7 [Source:HGNC Symbol;Acc:HGNC:13378]	16296.2	1.23357	0.152697	8.07854	6.5546e-16	9.27224e-15	13.6186	13.0363	13.4527	13.6536	13.5993	13.2181	14.4247	15.0365	15.2256	14.895	14.45	14.5156
ENSG00000235750.10	KIAA0040	KIAA0040 [Source:HGNC Symbol;Acc:HGNC:28950]	589.647	1.23008	0.14309	8.5966	8.21157e-18	1.41163e-16	8.68185	8.31634	8.8055	8.58602	8.47077	8.96502	10.06	9.95126	9.99466	10.2967	9.76827	9.75089
ENSG00000164440.15	TXLNB	taxilin beta [Source:HGNC Symbol;Acc:HGNC:21617]	77.6974	1.22998	0.380586	3.23182	0.00123006	0.00319112	5.08203	5.04436	5.58081	5.49335	4.99675	6.81635	7.72844	7.8115	6.85019	6.82009	7.25879	7.02433
ENSG00000133657.15	ATP13A3	ATPase 13A3 [Source:HGNC Symbol;Acc:HGNC:24113]	5668.49	1.22783	0.140884	8.71518	2.90308e-18	5.17627e-17	12.1943	11.6553	12.1919	12.3317	11.9643	12.0041	13.2912	13.8645	13.2146	13.2939	13.5495	12.9154
ENSG00000138600.10	SPPL2A	signal peptide peptidase like 2A [Source:HGNC Symbol;Acc:HGNC:30227]	2491.76	1.22744	0.162044	7.57473	3.59889e-14	4.25895e-13	10.9736	10.6831	10.8963	10.7837	10.8984	10.7798	12.3283	12.3409	12.2725	12.0765	12.2755	11.7907
ENSG00000165685.8	TMEM52B	transmembrane protein 52B [Source:HGNC Symbol;Acc:HGNC:26438]	418.632	1.22598	0.134778	9.09626	9.35e-20	1.89205e-18	8.44543	8.24945	7.95881	8.33474	7.89777	7.9284	8.82209	9.30261	9.32585	8.95936	9.15395	9.25706
ENSG00000169403.12	PTAFR	platelet activating factor receptor [Source:HGNC Symbol;Acc:HGNC:9582]	11287.1	1.22264	0.0935237	13.073	4.6967e-39	3.59088e-37	13.1042	13.0626	12.9866	12.9399	13.1105	13.18	14.1897	14.0011	14.2016	14.3943	14.4191	13.9049
ENSG00000119917.14	IFIT3	interferon induced protein with tetratricopeptide repeats 3 [Source:HGNC Symbol;Acc:HGNC:5411]	6265.94	1.2214	0.274611	4.44775	8.67736e-06	3.48816e-05	12.4034	11.1551	10.8915	12.2057	11.428	10.4334	12.9439	12.3974	12.9657	13.0698	11.7019	12.335
ENSG00000173369.16	C1QB	complement C1q B chain [Source:HGNC Symbol;Acc:HGNC:1242]	3105.86	1.22052	0.261987	4.6587	3.18208e-06	1.37387e-05	11.3853	10.5265	9.89737	10.5307	11.0435	10.3073	10.8456	11.9662	11.9282	12.5813	11.6611	11.3308
ENSG00000075790.10	BCAP29	B cell receptor associated protein 29 [Source:HGNC Symbol;Acc:HGNC:24131]	353.733	1.22001	0.185897	6.56282	5.27983e-11	4.41837e-10	8.62723	8.62623	8.32691	8.23376	8.64574	8.30645	9.54351	9.64623	9.69579	9.22958	9.50871	9.11906
ENSG00000143067.5	ZNF697	zinc finger protein 697 [Source:HGNC Symbol;Acc:HGNC:32034]	393.889	1.21891	0.246216	4.95057	7.39974e-07	3.53744e-06	8.43217	7.77815	8.62847	8.83955	7.64904	8.55434	10.0308	9.83179	9.17724	8.97789	9.87611	8.81346
ENSG00000134627.12	PIWIL4	piwi like RNA-mediated gene silencing 4 [Source:HGNC Symbol;Acc:HGNC:18444]	147.396	1.21788	0.203693	5.97899	2.24519e-09	1.54467e-08	6.98502	6.91274	6.22043	6.22403	7.09193	7.02049	7.71395	7.5219	8.3083	8.16018	7.43619	8.07675
ENSG00000158683.8	PKD1L1	polycystin 1 like 1, transient receptor potential channel interacting [Source:HGNC Symbol;Acc:HGNC:18053]	510.583	1.21779	0.337493	3.60834	0.000308163	0.000917439	7.43031	7.53245	8.09838	8.59915	7.03804	8.73177	11.077	9.80512	8.15891	8.76509	9.22644	9.80343
ENSG00000114446.5	IFT57	intraflagellar transport 57 [Source:HGNC Symbol;Acc:HGNC:17367]	192.036	1.215	0.157455	7.71651	1.19555e-14	1.49817e-13	7.40943	7.77785	7.2491	7.19192	7.59116	7.52331	8.59813	8.84404	8.21382	8.24797	8.73972	7.95784
ENSG00000257027.1		novel transcript	95.0636	1.21391	0.2602	4.66529	3.08185e-06	1.33235e-05	5.87653	5.99305	6.81336	6.2942	5.78957	6.46792	7.48922	7.63159	7.78028	6.84527	7.06246	7.47534
ENSG00000115963.13	RND3	Rho family GTPase 3 [Source:HGNC Symbol;Acc:HGNC:671]	106.586	1.21381	0.371808	3.26462	0.0010961	0.00287879	7.01047	6.58349	5.32598	7.35143	5.42829	6.72632	8.35309	8.53821	6.30656	7.80816	7.38746	7.48886
ENSG00000143776.18	CDC42BPA	CDC42 binding protein kinase alpha [Source:HGNC Symbol;Acc:HGNC:1737]	337.421	1.21318	0.163478	7.42103	1.16212e-13	1.29741e-12	8.51079	7.83953	8.65359	8.36164	8.37989	8.10101	9.31471	9.77287	9.52625	9.12721	9.56605	9.41675
ENSG00000189079.17	ARID2	AT-rich interaction domain 2 [Source:HGNC Symbol;Acc:HGNC:18037]	596.818	1.21278	0.1273	9.52697	1.61934e-21	3.83816e-20	8.74586	8.96253	8.88099	8.50594	9.19725	9.04729	10.568	10.3128	9.9675	9.67242	10.3233	10.1226
ENSG00000106392.10	C1GALT1	core 1 synthase, glycoprotein-N-acetylgalactosamine 3-beta-galactosyltransferase 1 [Source:HGNC Symbol;Acc:HGNC:24337]	275.096	1.2122	0.120598	10.0516	9.0408e-24	2.58202e-22	7.85026	7.8231	7.49385	7.73914	8.08499	7.53262	8.51536	8.93536	9.27656	9.01491	8.68287	9.02744
ENSG00000172590.18	MRPL52	mitochondrial ribosomal protein L52 [Source:HGNC Symbol;Acc:HGNC:16655]	405.805	1.21162	0.0994251	12.1862	3.68123e-34	2.17869e-32	8.18126	8.41318	8.38189	8.56987	8.06722	8.21056	9.30913	9.80261	9.46127	9.44253	9.56246	9.38682
ENSG00000132205.11	EMILIN2	elastin microfibril interfacer 2 [Source:HGNC Symbol;Acc:HGNC:19881]	7201.35	1.21104	0.178586	6.78126	1.1913e-11	1.07474e-10	12.8388	13.0004	12.6357	12.4424	12.7386	12.7867	14.1224	14.0144	13.5991	14.0344	13.9886	13.2683
ENSG00000105849.6	TWISTNB	TWIST neighbor [Source:HGNC Symbol;Acc:HGNC:18027]	175.555	1.21015	0.202556	5.9744	2.30934e-09	1.58492e-08	7.67086	7.35509	7.65603	7.5497	7.70097	7.08777	8.72607	8.42251	8.4595	8.43472	8.42907	8.18496
ENSG00000110435.12	PDHX	pyruvate dehydrogenase complex component X [Source:HGNC Symbol;Acc:HGNC:21350]	1060.05	1.20843	0.106811	11.3138	1.12187e-29	5.04433e-28	9.66578	9.42368	9.44343	9.80235	9.62373	9.40826	10.3913	10.7347	10.8641	10.9767	10.8536	10.4166
ENSG00000160285.15	LSS	lanosterol synthase [Source:HGNC Symbol;Acc:HGNC:6708]	623.711	1.20651	0.13428	8.98502	2.58694e-19	5.01289e-18	9.18462	9.22734	9.14482	9.12246	9.1769	9.07778	10.4747	9.9167	9.93325	10.6016	10.4344	9.93194
ENSG00000133874.2	RNF122	ring finger protein 122 [Source:HGNC Symbol;Acc:HGNC:21147]	114.796	1.20476	0.182722	6.59342	4.29812e-11	3.63868e-10	6.37001	6.42522	6.49735	6.64931	6.41205	6.90037	8.02421	7.93904	6.88823	7.11224	8.04626	7.85038
ENSG00000161653.11	NAGS	N-acetylglutamate synthase [Source:HGNC Symbol;Acc:HGNC:17996]	68.5871	1.2046	0.245071	4.91532	8.86378e-07	4.18866e-06	5.63276	6.17908	6.41428	5.44292	5.3799	5.91072	7.10738	6.71297	6.88835	6.33728	7.25455	7.07898
ENSG00000013374.16	NUB1	negative regulator of ubiquitin like proteins 1 [Source:HGNC Symbol;Acc:HGNC:17623]	1846.44	1.20389	0.0983897	12.2359	1.9986e-34	1.21205e-32	10.1434	10.0633	9.95316	9.97765	10.1467	10.202	11.4954	11.1028	11.5104	11.5513	11.2337	11.7453
ENSG00000011422.12	PLAUR	plasminogen activator, urokinase receptor [Source:HGNC Symbol;Acc:HGNC:9053]	27127.3	1.20133	0.187614	6.4032	1.52156e-10	1.20748e-09	13.5929	13.5336	13.6881	14.3351	13.1744	14.0675	15.5431	15.3876	14.9004	15.166	15.2788	14.9232
ENSG00000285103.2		novel transcript	268.012	1.20115	0.182489	6.582	4.64153e-11	3.91254e-10	7.84348	7.86613	8.09578	7.64781	7.65841	7.37139	9.19568	8.71421	8.40979	8.32687	8.72742	9.08125
ENSG00000130766.5	SESN2	sestrin 2 [Source:HGNC Symbol;Acc:HGNC:20746]	1738.44	1.2007	0.150469	7.97976	1.46617e-15	2.00619e-14	10.3028	10.4142	10.3332	10.5888	9.92403	10.312	12.1183	11.6436	10.9668	11.4046	11.9258	11.0945
ENSG00000213190.3	MLLT11	MLLT11 transcription factor 7 cofactor [Source:HGNC Symbol;Acc:HGNC:16997]	216.398	1.19827	0.158841	7.54388	4.56185e-14	5.34182e-13	7.26025	7.60616	7.70303	7.73154	7.50365	7.513	8.88803	8.77392	8.49071	8.05372	8.86975	8.98229
ENSG00000158869.11	FCER1G	Fc fragment of IgE receptor Ig [Source:HGNC Symbol;Acc:HGNC:3611]	14882.6	1.19708	0.113379	10.5582	4.65454e-26	1.5989e-24	13.2886	13.4996	13.2438	13.2839	13.6058	13.7809	14.8974	14.7401	14.3243	14.4133	14.8493	14.5155
ENSG00000112763.17	BTN2A1	butyrophilin subfamily 2 member A1 [Source:HGNC Symbol;Acc:HGNC:1136]	1890.39	1.19648	0.133125	8.98766	2.52554e-19	4.89875e-18	10.1175	10.149	10.2651	10.4215	10.1056	10.2351	11.9535	11.6667	11.2855	11.1995	11.7947	11.7304
ENSG00000277258.5	PCGF2	polycomb group ring finger 2 [Source:HGNC Symbol;Acc:HGNC:12929]	208.101	1.19572	0.34701	3.44577	0.000569437	0.00159636	6.23862	6.30268	6.7927	5.55605	6.89818	7.33681	7.47796	7.34976	8.05962	7.06314	8.28947	8.22681
ENSG00000084112.15	SSH1	slingshot protein phosphatase 1 [Source:HGNC Symbol;Acc:HGNC:30579]	2422.32	1.19502	0.103884	11.5034	1.26886e-30	6.14086e-29	10.5377	10.7676	10.7274	10.5512	10.6824	10.9002	12.4183	12.2533	11.8544	12.2116	12.0971	11.853
ENSG00000158669.11	GPAT4	glycerol-3-phosphate acyltransferase 4 [Source:HGNC Symbol;Acc:HGNC:20880]	2368.07	1.19438	0.13166	9.07175	1.17119e-19	2.34345e-18	10.4056	10.4945	10.7514	10.5386	10.4442	10.702	12.303	12.0246	11.3837	11.2944	11.6883	12.1026
ENSG00000132432.14	SEC61G	SEC61 translocon gamma subunit [Source:HGNC Symbol;Acc:HGNC:18277]	446.331	1.19181	0.114451	10.4132	2.15733e-25	7.0181e-24	8.2061	8.13692	8.16508	8.20517	8.16519	8.24264	9.46944	9.82102	9.57311	9.37506	9.50744	9.53017
ENSG00000237181.1		novel transcript	285.333	1.19143	0.27225	4.37623	1.20751e-05	4.74716e-05	7.1231	6.46336	8.36927	8.47823	6.51628	7.80677	8.60395	9.40436	8.9049	9.37468	8.80663	8.22552
ENSG00000010818.10	HIVEP2	human immunodeficiency virus type I enhancer binding protein 2 [Source:HGNC Symbol;Acc:HGNC:4921]	949.517	1.1888	0.220477	5.39192	6.97085e-08	3.91456e-07	8.53474	8.5231	9.53827	9.20131	8.3447	9.29528	10.9519	10.7536	10.0982	10.4555	10.5696	10.5454
ENSG00000100902.11	PSMA6	proteasome subunit alpha 6 [Source:HGNC Symbol;Acc:HGNC:9535]	377.198	1.18821	0.115956	10.2471	1.21921e-24	3.69695e-23	8.05035	8.13684	7.78685	8.1293	7.82508	8.1098	9.28931	9.35495	8.98539	9.12463	9.38249	8.85807
ENSG00000153207.15	AHCTF1	AT-hook containing transcription factor 1 [Source:HGNC Symbol;Acc:HGNC:24618]	1639.93	1.1876	0.123211	9.63875	5.48526e-22	1.35063e-20	10.1392	9.81342	10.4606	10.2191	10.0064	10.0763	11.1109	11.7051	11.7444	11.256	11.6814	11.4503
ENSG00000223960.7	CHROMR	cholesterol induced regulator of metabolism RNA [Source:HGNC Symbol;Acc:HGNC:54059]	257.857	1.18722	0.223312	5.31642	1.05829e-07	5.75222e-07	7.98755	7.85263	7.35975	6.8274	7.94149	8.03347	9.25844	8.32932	8.61065	8.00113	8.83543	8.9937
ENSG00000198668.12	CALM1	calmodulin 1 [Source:HGNC Symbol;Acc:HGNC:1442]	5579.62	1.18647	0.243635	4.86986	1.11676e-06	5.19981e-06	12.4493	12.7289	12.1479	11.5228	12.5186	12.3944	13.5639	13.1234	13.1018	12.5183	13.3533	13.3236
ENSG00000078177.14	N4BP2	NEDD4 binding protein 2 [Source:HGNC Symbol;Acc:HGNC:29851]	510.675	1.18638	0.145147	8.1736	2.99313e-16	4.40869e-15	8.76324	8.86699	9.03214	8.57565	8.9793	8.6256	10.4235	9.96532	9.86173	9.27551	10.1265	9.97013
ENSG00000123243.15	ITIH5	inter-alpha-trypsin inhibitor heavy chain 5 [Source:HGNC Symbol;Acc:HGNC:21449]	58.7127	1.18638	0.479303	2.47521	0.0133158	0.0270096	5.85803	5.27884	6.30497	4.87256	6.47708	5.59552	5.71995	7.29985	7.68773	6.09988	5.44484	4.93042
ENSG00000168256.18	NKIRAS2	NFKB inhibitor interacting Ras like 2 [Source:HGNC Symbol;Acc:HGNC:17898]	1930.77	1.18567	0.0889677	13.327	1.61356e-40	1.34914e-38	10.3374	10.6626	10.5166	10.2177	10.4769	10.7669	11.822	11.4264	11.4998	11.4276	11.8571	11.8382
ENSG00000173786.17	CNP	2',3'-cyclic nucleotide 3' phosphodiesterase [Source:HGNC Symbol;Acc:HGNC:2158]	2148.67	1.18465	0.116217	10.1934	2.12144e-24	6.335e-23	10.9375	10.9538	10.5199	10.9741	10.6545	10.4257	12.0386	11.5674	11.5687	11.761	11.8371	11.7835
ENSG00000185507.21	IRF7	interferon regulatory factor 7 [Source:HGNC Symbol;Acc:HGNC:6122]	444.83	1.18433	0.266472	4.4445	8.80984e-06	3.53925e-05	9.0602	8.34512	7.59212	8.5227	7.47891	7.27171	9.69188	8.70266	9.1806	9.52945	9.23574	9.0995
ENSG00000125148.7	MT2A	metallothionein 2A [Source:HGNC Symbol;Acc:HGNC:7406]	424.034	1.18288	0.520697	2.27173	0.0231031	0.043911	5.54389	6.37974	5.94364	5.92384	7.91229	8.25202	9.03436	8.34195	8.67738	9.60965	7.76751	8.64646
ENSG00000172819.17	RARG	retinoic acid receptor gamma [Source:HGNC Symbol;Acc:HGNC:9866]	100.861	1.18201	0.236414	4.99972	5.74133e-07	2.79513e-06	5.99397	6.00361	6.38705	6.46705	5.7299	6.70393	7.97983	7.65215	7.42701	7.07148	8.00301	7.28087
ENSG00000116704.8	SLC35D1	solute carrier family 35 member D1 [Source:HGNC Symbol;Acc:HGNC:20800]	467.056	1.18142	0.118099	10.0036	1.46976e-23	4.10219e-22	8.70698	8.55684	8.74952	8.4522	8.63483	8.33841	9.95949	10.0608	10.0835	9.60475	9.58418	9.43344
ENSG00000125657.5	TNFSF9	TNF superfamily member 9 [Source:HGNC Symbol;Acc:HGNC:11939]	382.121	1.18129	0.336046	3.51525	0.000439347	0.00126376	6.78225	6.46638	6.97538	7.186	6.60698	7.18392	8.68753	8.85377	9.0069	9.44103	8.24323	8.61394
ENSG00000186088.16	GSAP	gamma-secretase activating protein [Source:HGNC Symbol;Acc:HGNC:28042]	2143.67	1.17943	0.145372	8.11323	4.92932e-16	7.08014e-15	10.5503	10.5881	10.5854	10.432	10.8835	10.7807	11.9412	11.8237	11.9489	11.3404	12.0249	12.1141
ENSG00000143851.15	PTPN7	protein tyrosine phosphatase non-receptor type 7 [Source:HGNC Symbol;Acc:HGNC:9659]	519.141	1.17927	0.350889	3.3608	0.000777175	0.00210921	8.13928	7.83921	9.16533	8.97941	7.21666	9.24259	10.2568	10.2059	9.60545	9.60767	9.72751	9.43963
ENSG00000127947.16	PTPN12	protein tyrosine phosphatase non-receptor type 12 [Source:HGNC Symbol;Acc:HGNC:9645]	8288.34	1.17917	0.116579	10.1148	4.75028e-24	1.3787e-22	12.3204	11.9663	12.3295	12.687	12.1341	12.5119	13.7275	13.9918	13.8591	13.7493	13.5879	13.6537
ENSG00000128203.7	ASPHD2	aspartate beta-hydroxylase domain containing 2 [Source:HGNC Symbol;Acc:HGNC:30437]	96.4469	1.17894	0.127318	9.25985	2.04712e-20	4.31587e-19	6.63244	6.55418	6.44085	6.55769	6.47021	6.22294	7.33492	7.38899	7.42727	7.60172	7.40451	7.23401
ENSG00000072682.18	P4HA2	prolyl 4-hydroxylase subunit alpha 2 [Source:HGNC Symbol;Acc:HGNC:8547]	649.7	1.17853	0.15769	7.47366	7.79925e-14	8.87362e-13	8.88753	8.61182	8.53773	8.7757	8.69873	9.12495	10.1479	10.2021	9.33362	9.64841	10.51	10.0245
ENSG00000130962.17	PRRG1	proline rich and Gla domain 1 [Source:HGNC Symbol;Acc:HGNC:9469]	101.279	1.17852	0.136474	8.63554	5.84522e-18	1.02091e-16	6.80553	6.87644	6.39718	6.95701	6.71511	6.86051	7.94233	7.91749	7.53249	7.43793	7.90961	7.62555
ENSG00000122643.21	NT5C3A	5'-nucleotidase, cytosolic IIIA [Source:HGNC Symbol;Acc:HGNC:17820]	1128.7	1.17733	0.218819	5.38038	7.43278e-08	4.1467e-07	9.07197	7.83205	8.4632	8.76419	8.28536	8.16363	9.9624	9.72442	10.5982	10.3173	9.00076	10.2794
ENSG00000102781.14	KATNAL1	katanin catalytic subunit A1 like 1 [Source:HGNC Symbol;Acc:HGNC:28361]	112.69	1.17711	0.18691	6.29776	3.01975e-10	2.31868e-09	6.5366	6.74335	6.6141	5.98331	6.9445	7.22862	7.88183	7.36921	7.59798	7.28409	8.17022	8.18046
ENSG00000205730.6	ITPRIPL2	ITPRIP like 2 [Source:HGNC Symbol;Acc:HGNC:27257]	750.143	1.17376	0.154061	7.61883	2.55982e-14	3.0782e-13	9.50744	9.61745	9.48845	9.44416	9.58606	9.40912	10.435	10.4129	10.6255	10.5683	10.4462	10.5551
ENSG00000197016.12	ZNF470	zinc finger protein 470 [Source:HGNC Symbol;Acc:HGNC:22220]	102.588	1.1737	0.152872	7.67771	1.61952e-14	1.9917e-13	6.7451	6.77243	7.00439	7.15079	6.96098	6.63616	7.82571	8.09138	7.72893	7.19151	7.96196	8.04133
ENSG00000169379.16	ARL13B	ADP ribosylation factor like GTPase 13B [Source:HGNC Symbol;Acc:HGNC:25419]	83.2339	1.17016	0.23188	5.04641	4.50197e-07	2.22651e-06	6.8748	6.95233	6.74019	6.61792	6.90702	6.27276	7.79747	7.87639	7.51235	7.54716	7.77274	7.18605
ENSG00000143753.13	DEGS1	delta 4-desaturase, sphingolipid 1 [Source:HGNC Symbol;Acc:HGNC:13709]	2204.08	1.16874	0.138724	8.4249	3.61057e-17	5.76313e-16	10.9749	10.652	10.6786	10.3889	11.1789	10.9061	11.8184	11.9259	12.3238	11.9054	11.9402	11.7035
ENSG00000243279.4	PRAF2	PRA1 domain family member 2 [Source:HGNC Symbol;Acc:HGNC:28911]	72.329	1.16772	0.218869	5.33526	9.54057e-08	5.22763e-07	5.77908	5.57468	6.01469	6.42983	5.82461	5.88792	6.97622	7.36644	7.15812	7.33003	6.8991	6.61733
ENSG00000186806.5	VSIG10L	V-set and immunoglobulin domain containing 10 like [Source:HGNC Symbol;Acc:HGNC:27111]	371.334	1.16769	0.169323	6.89624	5.33951e-12	5.01271e-11	7.85463	7.38493	7.6994	7.99136	7.49086	7.96701	8.92458	8.95661	9.19222	9.22875	9.20774	9.31376
ENSG00000104093.13	DMXL2	Dmx like 2 [Source:HGNC Symbol;Acc:HGNC:2938]	8464.3	1.16659	0.127369	9.15914	5.23105e-20	1.07403e-18	12.2824	12.1825	12.6844	12.4521	12.6843	12.6591	13.956	14.0707	13.7857	13.6427	14.1384	13.9147
ENSG00000276141.4	WHAMMP3	WAS protein homolog associated with actin, golgi membranes and microtubules pseudogene 3 [Source:HGNC Symbol;Acc:HGNC:27892]	67.3663	1.16529	0.304492	3.827	0.000129713	0.000418993	5.86647	6.24814	5.49507	5.00553	6.64248	6.29913	6.9351	6.7531	6.48495	6.51363	6.89504	7.75999
ENSG00000178726.6	THBD	thrombomodulin [Source:HGNC Symbol;Acc:HGNC:11784]	1289.12	1.16474	0.380738	3.05915	0.00221963	0.00544489	9.37921	9.86268	8.95606	9.46622	8.91264	9.58097	11.3736	11.4173	10.8989	11.1702	10.4532	10.6715
ENSG00000175782.10	SLC35E3	solute carrier family 35 member E3 [Source:HGNC Symbol;Acc:HGNC:20864]	906.515	1.16296	0.112053	10.3787	3.10018e-25	9.88887e-24	9.768	9.41544	9.61085	9.8206	9.42951	9.41206	10.699	11.0064	10.9151	10.6944	10.809	10.5005
ENSG00000143337.18	TOR1AIP1	torsin 1A interacting protein 1 [Source:HGNC Symbol;Acc:HGNC:29456]	1877.47	1.1626	0.125994	9.22742	2.77218e-20	5.78244e-19	10.8085	10.7115	10.6364	10.4801	10.8396	10.5157	11.9101	11.8238	11.9831	11.6649	11.8826	11.355
ENSG00000180113.16	TDRD6	tudor domain containing 6 [Source:HGNC Symbol;Acc:HGNC:21339]	88.3794	1.16233	0.461103	2.52077	0.01171	0.024073	7.05075	6.7118	7.09687	6.02192	5.56611	6.08241	8.48617	7.99127	7.8185	7.08527	7.36134	6.20169
ENSG00000182782.8	HCAR2	hydroxycarboxylic acid receptor 2 [Source:HGNC Symbol;Acc:HGNC:24827]	3424.68	1.15927	0.308737	3.75488	0.000173426	0.00054444	10.4244	10.8588	9.95163	9.20735	10.7257	10.2702	10.9284	10.8707	11.5938	10.9489	9.90095	12.3597
ENSG00000118197.14	DDX59	DEAD-box helicase 59 [Source:HGNC Symbol;Acc:HGNC:25360]	348.537	1.15815	0.110805	10.4521	1.43345e-25	4.74172e-24	8.18413	8.10899	8.20252	8.22918	8.21269	8.20061	9.67155	9.56589	9.48247	9.44678	9.36593	9.34464
ENSG00000268581.1	SIGLEC18P	sialic acid binding Ig like lectin 18, pseudogene [Source:HGNC Symbol;Acc:HGNC:15491]	149.127	1.15567	0.23533	4.91087	9.06728e-07	4.2766e-06	6.58248	6.32679	6.96184	7.37668	6.20947	6.86105	7.5965	8.11945	8.06928	8.25767	7.6125	8.03275
ENSG00000235385.2	LINC02154	long intergenic non-protein coding RNA 2154 [Source:HGNC Symbol;Acc:HGNC:53015]	1140.9	1.15457	0.265733	4.34487	1.39359e-05	5.41589e-05	9.77973	9.33064	10.506	10.5745	8.37489	9.22958	10.6741	11.2988	11.2248	11.0747	10.184	10.3838
ENSG00000118292.9	C1orf54	chromosome 1 open reading frame 54 [Source:HGNC Symbol;Acc:HGNC:26258]	367.13	1.15386	0.216187	5.33729	9.43441e-08	5.17234e-07	7.17625	6.96915	7.70371	7.20458	7.06629	8.39054	8.91156	8.83919	8.92457	8.81258	8.66304	9.08313
ENSG00000113368.12	LMNB1	lamin B1 [Source:HGNC Symbol;Acc:HGNC:6637]	180.928	1.15257	0.325647	3.53932	0.000401162	0.00116319	8.16824	8.33105	7.46008	6.6102	8.47451	7.34564	8.31669	8.06191	9.02691	8.95559	8.06977	8.81525
ENSG00000280254.1		TEC	129.049	1.1515	0.201728	5.70818	1.14192e-08	7.18695e-08	6.24475	7.02245	6.62083	6.27753	6.53373	6.69139	7.96281	8.14697	7.8189	7.80307	8.28077	7.68628
ENSG00000102144.15	PGK1	phosphoglycerate kinase 1 [Source:HGNC Symbol;Acc:HGNC:8896]	20055.8	1.15136	0.0874536	13.1653	1.38939e-39	1.10081e-37	13.9091	13.9838	13.9879	14.1054	13.8613	14.157	15.1116	15.1541	14.9126	14.9484	15.3678	15.0203
ENSG00000143702.16	CEP170	centrosomal protein 170 [Source:HGNC Symbol;Acc:HGNC:28920]	864.553	1.14983	0.113486	10.1319	3.98939e-24	1.16475e-22	9.67103	9.60835	9.42907	9.46674	9.56747	9.51403	10.7086	10.644	10.4428	10.6588	10.7908	10.5178
ENSG00000110324.10	IL10RA	interleukin 10 receptor subunit alpha [Source:HGNC Symbol;Acc:HGNC:5964]	8563.47	1.14851	0.139507	8.23263	1.83146e-16	2.75336e-15	12.2708	12.4602	12.4877	12.0492	12.3495	13.0348	14.2101	13.523	13.4054	13.507	13.904	13.8873
ENSG00000163605.15	PPP4R2	protein phosphatase 4 regulatory subunit 2 [Source:HGNC Symbol;Acc:HGNC:18296]	756.017	1.14841	0.102554	11.198	4.16919e-29	1.80441e-27	9.35524	9.0691	9.23923	9.29547	9.33199	9.11802	10.7251	10.6717	10.2953	10.2953	10.5665	9.97956
ENSG00000042286.15	AIFM2	apoptosis inducing factor mitochondria associated 2 [Source:HGNC Symbol;Acc:HGNC:21411]	1335.45	1.14826	0.186082	6.17073	6.79767e-10	4.99691e-09	9.42623	9.07189	10.013	10.2257	9.22519	10.1499	11.1281	10.7553	10.9737	11.6949	11.0493	10.9799
ENSG00000116044.16	NFE2L2	nuclear factor, erythroid 2 like 2 [Source:HGNC Symbol;Acc:HGNC:7782]	2067.73	1.14752	0.141747	8.09558	5.69943e-16	8.12096e-15	10.8355	10.5188	10.853	10.8457	10.7492	10.6203	12.3451	12.014	11.6782	11.6536	12.1746	11.5423
ENSG00000150787.8	PTS	6-pyruvoyltetrahydropterin synthase [Source:HGNC Symbol;Acc:HGNC:9689]	126.51	1.1473	0.124321	9.22853	2.74362e-20	5.73503e-19	6.87518	6.50125	6.89657	6.92965	6.5441	6.50078	7.78464	8.10831	8.0451	7.84274	7.45488	7.52311
ENSG00000117036.12	ETV3	ETS variant 3 [Source:HGNC Symbol;Acc:HGNC:3492]	1430.62	1.14293	0.171704	6.65637	2.8068e-11	2.43062e-10	9.6324	9.71046	9.68975	9.72865	9.66048	9.94541	11.1732	10.8667	10.4461	10.4771	10.7227	11.7304
ENSG00000104738.18	MCM4	minichromosome maintenance complex component 4 [Source:HGNC Symbol;Acc:HGNC:6947]	413.306	1.14252	0.331765	3.44376	0.00057369	0.0016069	8.90283	8.9946	9.09145	7.94271	8.93807	9.25665	10.4201	9.31659	8.66007	8.43497	10.5262	8.98809
ENSG00000111912.20	NCOA7	nuclear receptor coactivator 7 [Source:HGNC Symbol;Acc:HGNC:21081]	1219.94	1.14103	0.170579	6.68915	2.24464e-11	1.96459e-10	9.85703	9.03793	9.37493	9.98837	9.15077	9.39059	11.0043	11.0187	10.7995	10.6197	10.5464	10.1448
ENSG00000229152.2	ANKRD10-IT1	ANKRD10 intronic transcript 1 [Source:HGNC Symbol;Acc:HGNC:39891]	60.5571	1.14013	0.195339	5.8367	5.3244e-09	3.506e-08	5.73228	5.83098	5.59836	5.57511	5.57068	5.75314	6.55956	6.28117	6.5271	5.87187	6.49664	7.39278
ENSG00000072694.20	FCGR2B	Fc fragment of IgG receptor IIb [Source:HGNC Symbol;Acc:HGNC:3618]	4327.5	1.13989	0.360995	3.15764	0.00159053	0.00402787	11.4369	10.3031	11.6299	10.6958	9.62941	11.3953	12.8937	12.6404	12.1154	10.7546	12.4485	11.6183
ENSG00000136250.12	AOAH	acyloxyacyl hydrolase [Source:HGNC Symbol;Acc:HGNC:548]	936.525	1.13953	0.2364	4.82037	1.43295e-06	6.54488e-06	9.93549	9.13653	9.6551	9.49844	9.75368	9.89776	10.5107	10.9099	10.726	10.7892	10.8415	10.9419
ENSG00000110911.16	SLC11A2	solute carrier family 11 member 2 [Source:HGNC Symbol;Acc:HGNC:10908]	2619.02	1.1391	0.0880351	12.9392	2.70534e-38	2.01353e-36	10.7887	10.5455	10.9083	10.9354	10.6908	10.8438	12.0039	12.1986	11.9431	12.0558	12.1021	12.1114
ENSG00000070367.16	EXOC5	exocyst complex component 5 [Source:HGNC Symbol;Acc:HGNC:10696]	1135.47	1.13298	0.139988	8.09342	5.80129e-16	8.24816e-15	10.1513	9.68504	9.92629	9.56563	10.1306	9.77168	10.9274	10.8587	11.3052	11.0755	10.878	10.7251
ENSG00000158714.11	SLAMF8	SLAM family member 8 [Source:HGNC Symbol;Acc:HGNC:21391]	1627.53	1.1322	0.251968	4.49344	7.00813e-06	2.8569e-05	9.69653	9.80872	10.2942	10.2263	9.29931	11.341	11.6702	11.2251	11.6334	11.7519	11.6525	10.9831
ENSG00000124145.6	SDC4	syndecan 4 [Source:HGNC Symbol;Acc:HGNC:10661]	2863.8	1.13204	0.169734	6.66949	2.5669e-11	2.23272e-10	10.6986	10.7541	10.8816	11.2076	10.4136	11.21	12.5485	12.2027	11.5132	11.5453	12.4012	11.8898
ENSG00000185947.15	ZNF267	zinc finger protein 267 [Source:HGNC Symbol;Acc:HGNC:13060]	825.523	1.13125	0.128073	8.83285	1.02044e-18	1.88445e-17	8.81623	8.59356	8.99518	9.11847	8.68921	9.44943	10.4971	10.427	10.1427	9.83425	10.3786	10.0774
ENSG00000108556.10	CHRNE	cholinergic receptor nicotinic epsilon subunit [Source:HGNC Symbol;Acc:HGNC:1966]	58.676	1.13042	0.295097	3.83067	0.000127792	0.000413332	5.13866	5.24623	5.59474	5.81491	5.5779	6.29582	6.86052	6.69366	6.55253	6.41229	7.2032	7.44683
ENSG00000084444.14	FAM234B	family with sequence similarity 234 member B [Source:HGNC Symbol;Acc:HGNC:29288]	197.81	1.12818	0.176778	6.38193	1.74871e-10	1.37662e-09	7.45085	7.48865	7.38098	7.19157	7.17664	7.21045	8.55274	8.59857	7.84626	7.59528	8.3566	8.36061
ENSG00000249502.3		novel transcript, antisense to LAP3	77.3511	1.12475	0.227311	4.94807	7.49526e-07	3.57897e-06	5.91155	5.78223	5.23992	5.99755	5.94055	5.4049	6.09574	6.27393	6.36523	6.70295	6.31406	7.26392
ENSG00000189221.9	MAOA	monoamine oxidase A [Source:HGNC Symbol;Acc:HGNC:6833]	875.953	1.12421	0.367294	3.06079	0.00220754	0.00541973	7.98244	7.737	8.13849	9.85601	7.42328	8.87612	10.2501	9.66621	9.11731	10.3021	10.2372	10.5681
ENSG00000104812.15	GYS1	glycogen synthase 1 [Source:HGNC Symbol;Acc:HGNC:4706]	2115.13	1.12405	0.143847	7.8142	5.53131e-15	7.17391e-14	10.281	10.6201	10.5732	10.4552	10.0965	10.6468	11.6846	11.3414	11.1685	11.206	11.916	11.9109
ENSG00000271943.2		tropomyosin 4 (TPM4) pseudogene	68.9274	1.12372	0.20976	5.35719	8.45277e-08	4.67723e-07	5.95055	5.93911	6.26621	6.9039	5.56638	6.43198	7.41947	7.49286	6.88514	7.2348	7.32501	6.68476
ENSG00000128791.12	TWSG1	twisted gastrulation BMP signaling modulator 1 [Source:HGNC Symbol;Acc:HGNC:12429]	690.268	1.1234	0.153529	7.31721	2.53176e-13	2.74539e-12	8.9202	8.729	9.30325	9.1696	8.96644	9.35475	10.7279	10.3777	9.87691	9.41191	10.629	10.0553
ENSG00000154310.17	TNIK	TRAF2 and NCK interacting kinase [Source:HGNC Symbol;Acc:HGNC:30765]	2682.58	1.12232	0.169332	6.62792	3.40456e-11	2.91996e-10	10.134	10.1163	10.6327	10.7476	10.2401	11.2804	11.986	11.8428	11.854	11.9702	11.86	12.0776
ENSG00000023902.14	PLEKHO1	pleckstrin homology domain containing O1 [Source:HGNC Symbol;Acc:HGNC:24310]	3519.84	1.12083	0.2193	5.11095	3.20551e-07	1.62668e-06	10.8197	10.2415	11.3112	11.82	10.0642	11.8592	12.6609	12.3548	12.2986	12.7633	12.4995	11.8887
ENSG00000125731.13	SH2D3A	SH2 domain containing 3A [Source:HGNC Symbol;Acc:HGNC:16885]	54.6198	1.12052	0.260793	4.29657	1.73462e-05	6.62845e-05	5.23898	5.43721	5.80391	5.9079	5.14174	5.69283	6.82898	6.95886	6.36546	6.51073	6.68873	6.60276
ENSG00000003436.16	TFPI	tissue factor pathway inhibitor [Source:HGNC Symbol;Acc:HGNC:11760]	601.393	1.11995	0.226729	4.93958	7.82913e-07	3.72661e-06	7.90308	7.81592	8.40228	9.20305	7.76996	9.24554	10.2155	10.4274	9.4641	9.74337	9.72014	9.69228
ENSG00000003402.20	CFLAR	CASP8 and FADD like apoptosis regulator [Source:HGNC Symbol;Acc:HGNC:1876]	6596.45	1.11973	0.128927	8.685	3.78738e-18	6.70435e-17	11.7967	11.6451	11.9499	12.0392	11.9646	12.0525	13.3486	13.1628	13.0812	13.0267	13.0865	13.5906
ENSG00000111145.8	ELK3	ETS transcription factor ELK3 [Source:HGNC Symbol;Acc:HGNC:3325]	226.418	1.1193	0.150852	7.41984	1.1726e-13	1.30838e-12	7.50267	8.12113	7.45951	7.54834	7.88055	7.96017	9.08287	8.36332	8.61195	8.16806	9.2142	8.49052
ENSG00000114013.16	CD86	CD86 molecule [Source:HGNC Symbol;Acc:HGNC:1705]	7828.22	1.11883	0.175404	6.37857	1.78747e-10	1.40544e-09	12.0661	11.4415	12.691	12.4536	11.9258	12.5957	13.7462	13.9497	13.5628	13.1598	13.9316	13.708
ENSG00000115415.18	STAT1	signal transducer and activator of transcription 1 [Source:HGNC Symbol;Acc:HGNC:11362]	5334.04	1.11648	0.185442	6.02064	1.73732e-09	1.21483e-08	12.2957	11.4343	11.2127	11.9444	11.5082	11.2306	12.6362	12.4608	13.1362	12.9658	12.0687	12.9291
ENSG00000165233.18	CARD19	caspase recruitment domain family member 19 [Source:HGNC Symbol;Acc:HGNC:28148]	608.56	1.11416	0.245	4.54762	5.42562e-06	2.25721e-05	8.38275	8.75353	8.32351	8.32908	8.0146	8.44473	9.67775	9.402	9.56931	9.9758	9.87269	9.86077
ENSG00000114473.14	IQCG	IQ motif containing G [Source:HGNC Symbol;Acc:HGNC:25251]	470.099	1.11375	0.137483	8.10104	5.44927e-16	7.79278e-15	8.39975	8.09642	8.81104	8.56308	8.67305	8.65226	9.60505	9.91552	9.84459	9.69515	9.75682	9.79744
ENSG00000146232.16	NFKBIE	NFKB inhibitor epsilon [Source:HGNC Symbol;Acc:HGNC:7799]	1223.38	1.11345	0.142936	7.78986	6.70826e-15	8.62071e-14	9.63942	10.1792	9.49436	9.8953	9.75749	10.3614	11.3817	10.6814	10.5849	10.8409	11.2279	10.9106
ENSG00000177469.13	CAVIN1	caveolae associated protein 1 [Source:HGNC Symbol;Acc:HGNC:9688]	167.798	1.11142	0.347481	3.1985	0.00138147	0.00354783	6.73176	6.3082	7.72307	7.22777	5.72068	7.77373	7.74763	8.26645	7.85385	7.37066	8.15802	7.4829
ENSG00000183735.10	TBK1	TANK binding kinase 1 [Source:HGNC Symbol;Acc:HGNC:11584]	1151.2	1.11135	0.0974647	11.4025	4.06055e-30	1.88174e-28	9.51161	9.34653	9.38559	9.59661	9.54275	9.43368	10.8911	10.9582	10.8399	10.8066	10.6876	10.7645
ENSG00000102763.18	VWA8	von Willebrand factor A domain containing 8 [Source:HGNC Symbol;Acc:HGNC:29071]	1191.81	1.11121	0.242281	4.58645	4.50851e-06	1.89736e-05	9.86353	10.2744	9.98859	10.2303	9.79377	10.1934	11.4856	11.0231	10.7735	10.5021	11.5373	10.3124
ENSG00000096996.16	IL12RB1	interleukin 12 receptor subunit beta 1 [Source:HGNC Symbol;Acc:HGNC:5971]	274.079	1.11062	0.201335	5.5163	3.46211e-08	2.02945e-07	8.19085	8.16596	7.48184	8.00831	7.73062	7.44843	8.68754	8.48875	9.12579	9.44929	8.54311	8.81178
ENSG00000198142.5	SOWAHC	sosondowah ankyrin repeat domain family member C [Source:HGNC Symbol;Acc:HGNC:26149]	364.15	1.10647	0.225242	4.91233	8.99991e-07	4.2489e-06	8.79377	8.99107	8.42543	8.45844	8.70943	8.42737	9.89426	9.79801	9.31746	9.12204	9.68591	8.67628
ENSG00000213453.3	FTH1P3	ferritin heavy chain 1 pseudogene 3 [Source:HGNC Symbol;Acc:HGNC:3990]	548.69	1.10644	0.180239	6.13877	8.31619e-10	6.04979e-09	8.10565	8.31858	8.248	8.33179	8.06341	9.19813	9.95372	10.0235	9.61921	9.7826	9.992	9.89107
ENSG00000145390.11	USP53	ubiquitin specific peptidase 53 [Source:HGNC Symbol;Acc:HGNC:29255]	244.638	1.10614	0.184649	5.99047	2.09237e-09	1.44459e-08	7.29928	7.15112	7.69661	7.66266	7.45768	7.67999	9.37593	9.34941	8.34061	8.30607	9.00823	8.4812
ENSG00000164465.18	DCBLD1	discoidin, CUB and LCCL domain containing 1 [Source:HGNC Symbol;Acc:HGNC:21479]	182.511	1.10602	0.198782	5.56398	2.63689e-08	1.57484e-07	7.5395	7.71789	7.45317	7.41288	7.41011	7.61816	9.16334	9.00396	7.89511	7.78793	8.85183	8.31717
ENSG00000136560.14	TANK	TRAF family member associated NFKB activator [Source:HGNC Symbol;Acc:HGNC:11562]	1705.66	1.10536	0.117113	9.43839	3.78535e-21	8.6086e-20	10.4028	9.97389	10.4669	10.489	10.2358	10.3256	11.8128	11.7761	11.4215	11.5078	11.6089	11.1673
ENSG00000198053.11	SIRPA	signal regulatory protein alpha [Source:HGNC Symbol;Acc:HGNC:9662]	13303.6	1.10511	0.108918	10.1462	3.44458e-24	1.01321e-22	13.5488	13.778	13.568	13.2955	13.5794	13.7059	14.8126	14.5879	14.3092	14.4358	14.7807	14.2185
ENSG00000168062.10	BATF2	basic leucine zipper ATF-like transcription factor 2 [Source:HGNC Symbol;Acc:HGNC:25163]	213.004	1.10493	0.234777	4.70628	2.52283e-06	1.10674e-05	7.64415	6.82221	6.87233	7.99991	6.48872	6.46087	8.46721	7.87813	8.28175	8.72954	7.49677	7.89118
ENSG00000127081.14	ZNF484	zinc finger protein 484 [Source:HGNC Symbol;Acc:HGNC:23385]	71.3921	1.10411	0.160033	6.89922	5.22906e-12	4.91607e-11	6.46	6.31836	6.38788	6.06648	6.47282	5.96214	7.36666	7.38663	7.46958	6.88826	7.17691	7.05485
ENSG00000272908.1		novel transcript	110.5	1.10353	0.226866	4.86422	1.14911e-06	5.33148e-06	7.2181	7.21867	7.0746	6.819	7.51112	6.26493	8.17612	8.33648	7.5357	7.87308	8.15246	7.27217
ENSG00000286288.1		novel transcript	73.1054	1.10263	0.212665	5.1848	2.16245e-07	1.12289e-06	5.65835	5.91539	6.52234	5.93493	5.9763	6.22703	7.43997	7.33295	7.13437	7.20004	7.46027	6.435
ENSG00000118849.10	RARRES1	retinoic acid receptor responder 1 [Source:HGNC Symbol;Acc:HGNC:9867]	142.105	1.10144	0.386256	2.85157	0.00435039	0.00994773	6.67635	5.60805	5.83428	5.62158	5.83588	6.79699	6.94935	7.65109	8.22124	7.78436	6.48221	7.72809
ENSG00000134215.16	VAV3	vav guanine nucleotide exchange factor 3 [Source:HGNC Symbol;Acc:HGNC:12659]	212.584	1.10129	0.26429	4.16696	3.08688e-05	0.000112406	7.9283	8.19819	7.30472	7.53558	8.23225	7.94981	8.92389	9.10876	8.48347	9.18293	8.77746	8.04253
ENSG00000174373.16	RALGAPA1	Ral GTPase activating protein catalytic alpha subunit 1 [Source:HGNC Symbol;Acc:HGNC:17770]	436.331	1.09824	0.104911	10.4683	1.20759e-25	4.00809e-24	8.3362	8.42079	8.47493	8.19812	8.78325	8.42848	9.83367	9.68745	9.52602	9.43095	9.52889	9.91568
ENSG00000187231.14	SESTD1	SEC14 and spectrin domain containing 1 [Source:HGNC Symbol;Acc:HGNC:18379]	1290.16	1.09801	0.106915	10.2699	9.62568e-25	2.94603e-23	9.75822	9.60762	9.46232	9.50561	10.0113	9.75945	10.8298	10.9886	10.9442	10.8679	10.8542	11.1419
ENSG00000174749.6	FAM241A	family with sequence similarity 241 member A [Source:HGNC Symbol;Acc:HGNC:26813]	91.8348	1.09713	0.257927	4.25363	2.10337e-05	7.90232e-05	7.0765	6.92985	6.50609	6.49695	7.00594	6.06379	6.74827	7.21529	8.09089	7.59896	7.02508	6.99604
ENSG00000173451.7	THAP2	THAP domain containing 2 [Source:HGNC Symbol;Acc:HGNC:20854]	77.1929	1.09708	0.170605	6.43049	1.2719e-10	1.01923e-09	5.81226	5.84494	6.08303	6.36934	5.80274	6.17994	7.57905	7.49673	6.9462	6.89965	7.00851	6.96727
ENSG00000078804.13	TP53INP2	tumor protein p53 inducible nuclear protein 2 [Source:HGNC Symbol;Acc:HGNC:16104]	1540.57	1.09665	0.191713	5.72029	1.06343e-08	6.71444e-08	10.6842	10.5736	10.7123	11.1742	10.1531	10.306	11.9269	11.7927	11.1823	11.5383	11.8636	11.1033
ENSG00000225313.5		novel transcript	115.987	1.09642	0.251066	4.36707	1.25925e-05	4.93381e-05	6.09826	6.2151	6.30617	6.48896	5.91005	7.08368	7.78389	7.76522	7.28113	6.66761	7.83227	7.92427
ENSG00000155850.7	SLC26A2	solute carrier family 26 member 2 [Source:HGNC Symbol;Acc:HGNC:10994]	243.245	1.09353	0.276828	3.95021	7.80833e-05	0.000263235	8.304	7.92956	8.26635	7.96562	8.53374	7.77491	9.02938	9.47213	9.2838	9.1687	9.04918	8.29948
ENSG00000129292.20	PHF20L1	PHD finger protein 20 like 1 [Source:HGNC Symbol;Acc:HGNC:24280]	618.594	1.09141	0.146222	7.46408	8.38856e-14	9.52206e-13	9.17096	9.03121	9.25266	9.42254	9.34841	9.12678	10.5109	10.5765	10.1009	9.71258	10.3683	10.1968
ENSG00000116962.15	NID1	nidogen 1 [Source:HGNC Symbol;Acc:HGNC:7821]	377.969	1.09053	0.291336	3.74319	0.000181697	0.000568228	8.43464	8.24359	8.23133	7.89915	8.99211	7.56357	8.64356	8.96619	9.4276	9.03978	9.75977	9.19165
ENSG00000081014.11	AP4E1	adaptor related protein complex 4 subunit epsilon 1 [Source:HGNC Symbol;Acc:HGNC:573]	519.298	1.08948	0.199616	5.45788	4.81863e-08	2.7717e-07	9.00519	8.75054	9.18265	9.25276	8.84704	8.78362	9.84925	10.0255	10.2126	9.96678	9.91911	9.67294
ENSG00000164603.12	BMT2	base methyltransferase of 25S rRNA 2 homolog [Source:HGNC Symbol;Acc:HGNC:26475]	244.033	1.08634	0.144631	7.51107	5.86464e-14	6.77849e-13	7.42142	7.16547	7.51727	7.49708	7.47638	7.37854	8.80258	8.79673	8.83669	8.46661	8.79305	8.75229
ENSG00000275023.5	MLLT6	MLLT6, PHD finger containing [Source:HGNC Symbol;Acc:HGNC:7138]	1008.61	1.08591	0.158225	6.86307	6.73946e-12	6.25525e-11	9.12859	9.28436	9.39244	9.65078	8.98481	9.69292	10.845	10.2919	10.3077	10.6287	10.5347	10.8943
ENSG00000131724.11	IL13RA1	interleukin 13 receptor subunit alpha 1 [Source:HGNC Symbol;Acc:HGNC:5974]	4077	1.0859	0.137735	7.88401	3.17044e-15	4.19219e-14	11.7997	11.8048	11.555	11.1667	12.0917	11.6923	12.7091	12.8448	12.8041	12.378	12.7922	12.8625
ENSG00000108946.14	PRKAR1A	protein kinase cAMP-dependent type I regulatory subunit alpha [Source:HGNC Symbol;Acc:HGNC:9388]	4352.12	1.0858	0.0669452	16.2192	3.6912e-59	7.79875e-57	11.606	11.548	11.6007	11.454	11.7552	11.9409	12.8075	12.9498	12.908	12.6636	12.7569	12.6968
ENSG00000176788.9	BASP1	brain abundant membrane attached signal protein 1 [Source:HGNC Symbol;Acc:HGNC:957]	3286.05	1.0857	0.293716	3.69643	0.000218656	0.000673942	10.1169	9.37605	10.2	10.2508	10.0151	10.8616	12.1002	11.9032	11.8862	12.1057	11.5472	12.3561
ENSG00000236753.7	MKLN1-AS	MKLN1 antisense RNA [Source:HGNC Symbol;Acc:HGNC:40374]	62.6997	1.08534	0.164557	6.59555	4.23685e-11	3.593e-10	5.95674	5.50887	6.00328	6.02429	5.72105	6.37016	7.28202	7.29662	6.95869	7.04462	6.94875	6.65136
ENSG00000182134.16	TDRKH	tudor and KH domain containing [Source:HGNC Symbol;Acc:HGNC:11713]	50.06	1.08491	0.3538	3.06644	0.00216625	0.00532857	6.41924	6.99315	5.82023	5.82411	6.39239	6.14483	7.86908	6.73782	6.37166	6.64779	7.53896	6.20217
ENSG00000162645.13	GBP2	guanylate binding protein 2 [Source:HGNC Symbol;Acc:HGNC:4183]	6724.99	1.08409	0.167945	6.45504	1.08193e-10	8.73411e-10	11.6093	11.8112	11.5764	11.4986	11.9678	12.1259	13.1552	12.705	13.0963	13.0043	12.975	13.5645
ENSG00000182093.16	GET1	guided entry of tail-anchored proteins factor 1 [Source:HGNC Symbol;Acc:HGNC:12790]	72.2896	1.08331	0.147129	7.36304	1.79769e-13	1.97555e-12	6.47746	6.46242	5.92077	5.79497	6.27409	5.93305	6.91692	7.14905	7.37711	6.86269	6.90639	7.25942
ENSG00000130222.11	GADD45G	growth arrest and DNA damage inducible gamma [Source:HGNC Symbol;Acc:HGNC:4097]	209.939	1.08254	0.267055	4.05362	5.04311e-05	0.000176887	7.51829	7.62276	7.69831	8.0623	7.36357	6.44445	8.17445	7.76285	8.51552	8.67446	8.05521	8.18044
ENSG00000080822.17	CLDND1	claudin domain containing 1 [Source:HGNC Symbol;Acc:HGNC:1322]	730.094	1.0806	0.110623	9.7683	1.54015e-22	3.94041e-21	8.84488	8.73585	8.8634	8.85865	8.82977	9.17495	10.5201	10.4932	10.0581	9.97255	10.3124	10.1364
ENSG00000032742.17	IFT88	intraflagellar transport 88 [Source:HGNC Symbol;Acc:HGNC:20606]	143.21	1.08037	0.223979	4.82354	1.41033e-06	6.45354e-06	7.25508	7.28087	7.03253	6.81529	7.38424	7.34612	8.66664	8.30897	8.59224	8.27643	8.19302	7.82483
ENSG00000136710.10	CCDC115	coiled-coil domain containing 115 [Source:HGNC Symbol;Acc:HGNC:28178]	1957.41	1.07877	0.127835	8.43882	3.20547e-17	5.15841e-16	10.0007	10.1118	10.2494	9.98773	10.1382	10.3315	11.4566	11.1937	11.4853	11.259	11.504	11.6785
ENSG00000127481.15	UBR4	ubiquitin protein ligase E3 component n-recognin 4 [Source:HGNC Symbol;Acc:HGNC:30313]	10057.8	1.07842	0.126596	8.5186	1.61499e-17	2.68014e-16	12.4097	12.536	12.7109	12.709	12.4639	12.8836	13.854	14.0165	13.7824	13.5813	13.6672	14.3977
ENSG00000072042.13	RDH11	retinol dehydrogenase 11 [Source:HGNC Symbol;Acc:HGNC:17964]	1619.47	1.07665	0.126691	8.49824	1.92483e-17	3.15964e-16	10.2893	10.1258	10.2742	9.85404	10.1385	10.2481	11.4917	11.5587	11.395	11.1283	11.6092	11.3726
ENSG00000130066.16	SAT1	spermidine/spermine N1-acetyltransferase 1 [Source:HGNC Symbol;Acc:HGNC:10540]	49479.5	1.07616	0.206486	5.21177	1.87045e-07	9.79282e-07	14.1863	13.9869	14.4138	14.6352	14.5082	14.7596	15.4461	15.8867	15.8626	15.6197	15.4118	16.6239
ENSG00000136514.3	RTP4	receptor transporter protein 4 [Source:HGNC Symbol;Acc:HGNC:23992]	246.364	1.07458	0.163296	6.58058	4.68623e-11	3.94514e-10	7.8167	7.52542	7.28985	7.34151	7.23091	7.37035	8.95499	8.41206	8.66919	8.65183	8.05047	8.02967
ENSG00000122515.15	ZMIZ2	zinc finger MIZ-type containing 2 [Source:HGNC Symbol;Acc:HGNC:22229]	2327.4	1.07339	0.154982	6.92588	4.33259e-12	4.11261e-11	10.4937	10.9762	10.6943	10.8163	10.4299	11.0177	12.3509	11.5637	11.5222	11.6229	12.3701	11.8781
ENSG00000214900.11	LINC01588	long intergenic non-protein coding RNA 1588 [Source:HGNC Symbol;Acc:HGNC:27503]	612.948	1.07171	0.180158	5.9487	2.70277e-09	1.83952e-08	9.03102	8.8278	9.44217	9.29406	8.66722	8.68953	9.62831	10.2295	10.223	10.2872	9.76651	9.518
ENSG00000101888.11	NXT2	nuclear transport factor 2 like export factor 2 [Source:HGNC Symbol;Acc:HGNC:18151]	155.427	1.07164	0.131755	8.13355	4.16887e-16	6.04086e-15	7.41631	7.24738	7.24956	7.17755	7.44235	6.95803	8.52891	8.36117	8.2969	8.14029	8.06706	7.99991
ENSG00000100558.9	PLEK2	pleckstrin 2 [Source:HGNC Symbol;Acc:HGNC:19238]	72.2405	1.07068	0.266925	4.01116	6.04207e-05	0.000208318	5.86977	5.86643	6.50073	6.53025	5.52114	7.07791	7.54631	7.29452	6.64112	6.46146	7.80161	6.99327
ENSG00000104064.17	GABPB1	GA binding protein transcription factor subunit beta 1 [Source:HGNC Symbol;Acc:HGNC:4074]	198.89	1.07037	0.137888	7.76259	8.32132e-15	1.05897e-13	7.66271	7.53157	7.50401	7.13346	7.72222	7.66725	8.79121	8.64284	8.38358	8.04788	8.55719	8.22594
ENSG00000062598.18	ELMO2	engulfment and cell motility 2 [Source:HGNC Symbol;Acc:HGNC:17233]	1210.48	1.07022	0.168953	6.33445	2.38188e-10	1.84767e-09	10.4446	10.4185	10.3636	10.4227	10.3529	9.91684	11.4242	11.2674	10.9008	10.8661	11.4412	10.8988
ENSG00000167460.17	TPM4	tropomyosin 4 [Source:HGNC Symbol;Acc:HGNC:12013]	13510.5	1.06927	0.159572	6.70089	2.07157e-11	1.8204e-10	13.3383	13.1767	13.5641	14.0874	12.8177	13.6585	14.8477	14.9383	14.2428	14.4595	14.7307	14.0076
ENSG00000138468.16	SENP7	SUMO specific peptidase 7 [Source:HGNC Symbol;Acc:HGNC:30402]	179.724	1.06847	0.150989	7.07651	1.47833e-12	1.47227e-11	7.21735	7.01163	7.23574	7.12127	7.64494	7.20979	8.58767	8.6024	8.56694	8.15783	8.53043	8.43678
ENSG00000259668.6		novel transcript, antisense to DMXL2	125.269	1.06702	0.194978	5.47254	4.43618e-08	2.56523e-07	6.4191	6.47674	6.42461	6.42899	6.63772	6.6079	7.79065	7.76226	7.38329	6.88377	7.98947	8.23117
ENSG00000187764.11	SEMA4D	semaphorin 4D [Source:HGNC Symbol;Acc:HGNC:10732]	1778.72	1.06686	0.194522	5.48454	4.14543e-08	2.40276e-07	9.78237	10.0745	9.54994	9.26484	9.86314	10.547	11.3192	10.5853	11.0899	10.9545	11.3716	11.6754
ENSG00000115107.20	STEAP3	STEAP3 metalloreductase [Source:HGNC Symbol;Acc:HGNC:24592]	664.475	1.06667	0.278832	3.82551	0.000130504	0.00042134	9.80013	9.92797	9.59846	9.96848	9.46845	9.45105	10.6918	10.289	9.91758	10.7601	11.1891	9.6273
ENSG00000189077.11	TMEM120A	transmembrane protein 120A [Source:HGNC Symbol;Acc:HGNC:21697]	828.517	1.06557	0.174547	6.10479	1.02936e-09	7.4104e-09	9.1158	9.53743	9.15355	9.54388	8.93606	9.1496	10.3524	10.4184	9.95364	10.3703	10.4288	10.3454
ENSG00000100342.20	APOL1	apolipoprotein L1 [Source:HGNC Symbol;Acc:HGNC:618]	2003.41	1.06253	0.104083	10.2085	1.81651e-24	5.45757e-23	10.4726	10.1522	9.67469	9.90481	10.3628	10.1365	11.1763	10.9003	11.274	11.3074	10.9675	11.575
ENSG00000135241.17	PNPLA8	patatin like phospholipase domain containing 8 [Source:HGNC Symbol;Acc:HGNC:28900]	1215.94	1.06213	0.114502	9.27609	1.75818e-20	3.7388e-19	9.85968	9.49727	9.87912	10.0852	9.66328	9.7737	11.0862	11.2902	10.9723	10.9584	10.9587	10.5835
ENSG00000196116.8	TDRD7	tudor domain containing 7 [Source:HGNC Symbol;Acc:HGNC:30831]	1141.18	1.06207	0.113136	9.38759	6.13894e-21	1.36298e-19	9.91247	9.54732	9.36499	9.6254	9.84872	9.43932	10.8179	10.7154	10.8191	10.9085	10.4401	10.5152
ENSG00000139977.14	NAA30	N(alpha)-acetyltransferase 30, NatC catalytic subunit [Source:HGNC Symbol;Acc:HGNC:19844]	263.311	1.06051	0.131472	8.06641	7.23977e-16	1.0161e-14	7.78274	7.49559	7.74756	7.33929	7.80654	7.83043	8.6167	8.48681	8.86274	8.20602	8.53542	8.80452
ENSG00000033867.16	SLC4A7	solute carrier family 4 member 7 [Source:HGNC Symbol;Acc:HGNC:11033]	398.937	1.06034	0.212525	4.98927	6.06083e-07	2.93613e-06	8.06613	8.60072	8.17041	7.61254	8.66191	8.69825	8.96704	9.23142	9.32786	9.10851	9.2191	9.50034
ENSG00000138035.15	PNPT1	polyribonucleotide nucleotidyltransferase 1 [Source:HGNC Symbol;Acc:HGNC:23166]	493.033	1.05989	0.292171	3.62762	0.000286041	0.00085795	9.05848	8.31209	7.96218	8.58121	8.60512	7.43398	9.42986	9.13418	9.80445	9.45094	8.41811	8.72788
ENSG00000164754.14	RAD21	RAD21 cohesin complex component [Source:HGNC Symbol;Acc:HGNC:9811]	2775.48	1.05961	0.0747205	14.181	1.20109e-45	1.38825e-43	11.0759	10.8229	10.9335	10.8472	11.1968	10.9211	12.1553	12.139	12.1848	11.925	12.0337	12.1295
ENSG00000114126.17	TFDP2	transcription factor Dp-2 [Source:HGNC Symbol;Acc:HGNC:11751]	335.524	1.05797	0.137103	7.71663	1.19447e-14	1.49778e-13	8.20279	8.29467	8.28767	7.80736	8.67591	8.43603	9.493	9.28456	8.85091	9.13057	9.26183	9.16539
ENSG00000167378.8	IRGQ	immunity related GTPase Q [Source:HGNC Symbol;Acc:HGNC:24868]	587.319	1.0577	0.101715	10.3987	2.5143e-25	8.12557e-24	9.05581	8.80463	9.04776	9.23537	8.98343	9.09959	10.0907	10.1067	9.70803	9.99386	9.84385	10.1929
ENSG00000170759.11	KIF5B	kinesin family member 5B [Source:HGNC Symbol;Acc:HGNC:6324]	3686.9	1.05749	0.0971781	10.882	1.40417e-27	5.35738e-26	11.6874	11.3365	11.3798	11.4671	11.5835	11.2709	12.4754	12.5972	12.614	12.5583	12.4599	12.4418
ENSG00000196396.10	PTPN1	protein tyrosine phosphatase non-receptor type 1 [Source:HGNC Symbol;Acc:HGNC:9642]	3416.42	1.05653	0.110907	9.52627	1.63043e-21	3.85981e-20	11.259	11.0379	11.4214	11.3667	10.8847	11.263	12.277	12.0943	12.0052	12.1249	12.3451	12.543
ENSG00000113119.12	TMCO6	transmembrane and coiled-coil domains 6 [Source:HGNC Symbol;Acc:HGNC:28814]	262.039	1.05575	0.138596	7.61748	2.5867e-14	3.10673e-13	7.44342	7.53513	7.78082	7.42052	7.61843	7.68127	8.67869	8.5637	8.82639	8.2413	8.94108	8.84281
ENSG00000198160.14	MIER1	MIER1 transcriptional regulator [Source:HGNC Symbol;Acc:HGNC:29657]	607.437	1.05575	0.0799873	13.1989	8.89778e-40	7.16526e-38	9.05792	8.80073	8.91668	8.89039	9.13269	8.81672	10.0062	10.0795	10.1136	10.1043	9.82894	10.003
ENSG00000138279.16	ANXA7	annexin A7 [Source:HGNC Symbol;Acc:HGNC:545]	1648.07	1.05564	0.121874	8.66168	4.64869e-18	8.16283e-17	10.5794	10.768	10.057	10.039	10.7023	10.4215	11.5793	11.3411	11.4318	11.5825	11.4718	11.4217
ENSG00000116857.17	TMEM9	transmembrane protein 9 [Source:HGNC Symbol;Acc:HGNC:18823]	649.252	1.05541	0.282153	3.74057	0.000183603	0.000573548	8.65642	9.22921	8.9506	8.06725	8.39469	9.69251	10.4	9.79218	9.77029	8.90797	10.2952	10.4092
ENSG00000075651.16	PLD1	phospholipase D1 [Source:HGNC Symbol;Acc:HGNC:9067]	822.747	1.05467	0.187032	5.639	1.71043e-08	1.04895e-07	9.22496	9.47865	8.85559	8.4929	9.63116	9.60212	10.9676	10.5414	9.97646	10.303	10.6798	10.4837
ENSG00000204103.4	MAFB	MAF bZIP transcription factor B [Source:HGNC Symbol;Acc:HGNC:6408]	1482.73	1.05465	0.235773	4.47317	7.70687e-06	3.11974e-05	10.365	10.5098	10.0984	10.8366	10.205	10.373	11.2423	11.7637	11.5209	12.2248	11.7234	10.2492
ENSG00000226564.1	FTH1P20	ferritin heavy chain 1 pseudogene 20 [Source:HGNC Symbol;Acc:HGNC:37639]	1150.91	1.05294	0.172184	6.1152	9.64336e-10	6.95604e-09	9.06847	9.41521	9.1117	9.55426	9.05176	10.1162	10.9152	10.9192	10.4188	10.4252	10.9411	10.5851
ENSG00000067082.15	KLF6	Kruppel like factor 6 [Source:HGNC Symbol;Acc:HGNC:2235]	3740.09	1.05258	0.134331	7.83574	4.66085e-15	6.10134e-14	11.7979	11.3678	11.5846	11.3941	11.6251	11.2636	12.6485	12.4356	12.4263	12.334	12.5459	12.397
ENSG00000132718.9	SYT11	synaptotagmin 11 [Source:HGNC Symbol;Acc:HGNC:19239]	2243.55	1.05234	0.230178	4.57186	4.83411e-06	2.02657e-05	9.62813	9.20251	10.138	10.0938	9.54703	10.5772	11.4113	11.7661	11.6718	11.837	11.4398	11.5545
ENSG00000114127.10	XRN1	5'-3' exoribonuclease 1 [Source:HGNC Symbol;Acc:HGNC:30654]	1537.76	1.05204	0.123589	8.5124	1.70362e-17	2.81535e-16	9.93332	9.70568	9.73668	9.62243	10.1585	9.85127	11.1084	10.9994	11.2899	10.9958	10.8119	11.4957
ENSG00000151414.15	NEK7	NIMA related kinase 7 [Source:HGNC Symbol;Acc:HGNC:13386]	777.168	1.05156	0.134838	7.79868	6.2557e-15	8.06551e-14	9.48755	9.33485	9.12315	8.80795	9.70306	9.4331	10.6573	10.4884	10.1705	9.86562	10.4954	10.372
ENSG00000163377.16	TAFA4	TAFA chemokine like family member 4 [Source:HGNC Symbol;Acc:HGNC:21591]	56.936	1.0514	0.417852	2.51619	0.011863	0.0243468	4.57297	4.43302	4.79053	5.30616	4.82545	5.99352	5.19079	5.39951	6.40208	6.48078	4.95225	6.2096
ENSG00000102471.14	NDFIP2	Nedd4 family interacting protein 2 [Source:HGNC Symbol;Acc:HGNC:18537]	119.413	1.04814	0.242346	4.32496	1.52557e-05	5.88686e-05	6.5879	6.11566	6.83155	7.71799	5.96032	6.84504	7.94056	8.1193	7.6484	8.13592	7.601	7.37859
ENSG00000267809.1	NDUFV2P1	NADH:ubiquinone oxidoreductase core subunit V2 pseudogene 1 [Source:HGNC Symbol;Acc:HGNC:7718]	80.6232	1.04586	0.148243	7.05506	1.72524e-12	1.70691e-11	5.99816	6.19243	6.65142	6.22266	6.34232	6.51638	7.39785	7.07139	7.2725	6.80525	7.43226	7.43366
ENSG00000155304.6	HSPA13	heat shock protein family A (Hsp70) member 13 [Source:HGNC Symbol;Acc:HGNC:11375]	500.48	1.04335	0.0947439	11.0123	3.33502e-28	1.34558e-26	8.71625	8.60516	8.57674	8.59749	8.7021	8.76172	10.0297	10.14	9.65289	9.28485	9.8948	9.74786
ENSG00000017260.19	ATP2C1	ATPase secretory pathway Ca2+ transporting 1 [Source:HGNC Symbol;Acc:HGNC:13211]	5547.18	1.04241	0.111153	9.3781	6.71713e-21	1.48799e-19	12.2385	12.0595	12.0737	12.1075	12.3442	12.2018	13.0588	13.4603	13.1964	13.3345	13.2438	12.859
ENSG00000087586.17	AURKA	aurora kinase A [Source:HGNC Symbol;Acc:HGNC:11393]	204.348	1.04226	0.175783	5.9292	3.04407e-09	2.05967e-08	7.72536	7.87427	7.57164	6.97048	8.03839	7.70231	8.37998	8.1427	8.18414	7.84383	8.07784	9.02591
ENSG00000159579.14	RSPRY1	ring finger and SPRY domain containing 1 [Source:HGNC Symbol;Acc:HGNC:29420]	861.812	1.03918	0.109157	9.52002	1.73143e-21	4.08906e-20	8.94817	9.13515	9.13612	9.02704	9.06213	9.41949	10.3621	10.2482	10.2468	9.84287	10.326	10.6047
ENSG00000116717.13	GADD45A	growth arrest and DNA damage inducible alpha [Source:HGNC Symbol;Acc:HGNC:4095]	380.091	1.03747	0.225618	4.59833	4.25893e-06	1.79965e-05	7.71127	7.60022	7.72787	8.51589	7.44243	7.33064	9.68537	9.38083	8.7403	9.13463	9.08227	9.24352
ENSG00000124549.14	BTN2A3P	butyrophilin subfamily 2 member A3, pseudogene [Source:HGNC Symbol;Acc:HGNC:13229]	369.56	1.03673	0.188705	5.49392	3.93116e-08	2.28666e-07	8.01691	8.13071	8.40278	8.27214	8.88171	8.30273	8.89697	8.84964	8.94317	8.72762	10.0684	9.53562
ENSG00000242247.11	ARFGAP3	ADP ribosylation factor GTPase activating protein 3 [Source:HGNC Symbol;Acc:HGNC:661]	1927.75	1.03525	0.138861	7.45529	8.96726e-14	1.01555e-12	10.0019	9.76899	10.3108	10.3357	9.81494	10.4886	11.6771	11.6341	11.2124	10.9442	11.4077	11.0453
ENSG00000116809.11	ZBTB17	zinc finger and BTB domain containing 17 [Source:HGNC Symbol;Acc:HGNC:12936]	558.846	1.03453	0.194972	5.30603	1.12039e-07	6.05962e-07	8.94384	9.10113	8.98764	9.25495	8.51092	8.85525	10.3341	9.9406	9.25963	10.0904	10.1125	9.52648
ENSG00000070214.16	SLC44A1	solute carrier family 44 member 1 [Source:HGNC Symbol;Acc:HGNC:18798]	2133.14	1.03354	0.186996	5.52704	3.25685e-08	1.91828e-07	10.0406	10.1641	10.5427	9.91844	10.562	10.842	12.1196	11.5238	11.2641	10.4255	11.7934	11.8611
ENSG00000146802.13	TMEM168	transmembrane protein 168 [Source:HGNC Symbol;Acc:HGNC:25826]	381.722	1.03307	0.181271	5.69901	1.20506e-08	7.56491e-08	8.84566	8.67782	8.67661	8.39437	8.94666	8.56822	9.45692	9.66007	9.88535	9.53642	9.6631	9.31183
ENSG00000117533.15	VAMP4	vesicle associated membrane protein 4 [Source:HGNC Symbol;Acc:HGNC:12645]	557.675	1.03261	0.110455	9.34869	8.87415e-21	1.95043e-19	8.49616	8.39096	8.77018	8.49348	8.79554	8.93639	9.84316	10.0291	9.83065	9.46204	9.98068	9.65676
ENSG00000198355.5	PIM3	Pim-3 proto-oncogene, serine/threonine kinase [Source:HGNC Symbol;Acc:HGNC:19310]	1274.05	1.03103	0.196944	5.23517	1.64834e-07	8.71121e-07	10.2028	10.1807	10.0183	10.6231	9.36508	9.72334	11.3543	10.7587	10.6422	10.9661	11.4782	10.7221
ENSG00000197442.10	MAP3K5	mitogen-activated protein kinase kinase kinase 5 [Source:HGNC Symbol;Acc:HGNC:6857]	1687.28	1.03066	0.123183	8.36689	5.91613e-17	9.28482e-16	10.0883	9.9296	10.378	9.69593	10.2895	10.4951	11.1812	11.3561	11.341	10.936	11.3431	11.5709
ENSG00000072840.13	EVC	EvC ciliary complex subunit 1 [Source:HGNC Symbol;Acc:HGNC:3497]	74.2265	1.03032	0.317443	3.24569	0.00117167	0.00305866	6.77248	6.61763	7.43383	6.37377	6.27384	7.0647	7.87309	7.95209	7.51975	6.65096	7.38132	7.67597
ENSG00000106546.14	AHR	aryl hydrocarbon receptor [Source:HGNC Symbol;Acc:HGNC:348]	551.003	1.03025	0.110936	9.28693	1.58807e-20	3.40282e-19	8.55702	8.7723	8.45076	8.69216	9.0274	9.01186	10.0367	9.62137	9.91823	9.77694	9.61213	10.0643
ENSG00000165029.16	ABCA1	ATP binding cassette subfamily A member 1 [Source:HGNC Symbol;Acc:HGNC:29]	7549.17	1.02942	0.137247	7.50049	6.3581e-14	7.28881e-13	12.018	11.8188	12.369	12.5175	11.8114	12.6136	13.8667	13.6627	13.1197	13.2609	13.5426	13.4698
ENSG00000105993.15	DNAJB6	DnaJ heat shock protein family (Hsp40) member B6 [Source:HGNC Symbol;Acc:HGNC:14888]	2236.44	1.02908	0.116019	8.86997	7.31671e-19	1.3692e-17	10.851	10.6425	10.8078	11.1776	10.7839	10.6729	12.1199	12.1088	11.5536	11.7889	11.95	11.8435
ENSG00000180773.15	SLC36A4	solute carrier family 36 member 4 [Source:HGNC Symbol;Acc:HGNC:19660]	850.836	1.02907	0.0972182	10.5852	3.49056e-26	1.22257e-24	9.6096	9.10096	9.41303	9.59113	9.59605	9.47305	10.3634	10.7218	10.7565	10.676	10.1909	10.3777
ENSG00000277149.5	TYW1B	tRNA-yW synthesizing protein 1 homolog B [Source:HGNC Symbol;Acc:HGNC:33908]	55.8193	1.02834	0.391622	2.62585	0.00864317	0.0183619	6.6115	4.91583	6.64742	6.49116	5.39527	5.15418	6.64272	7.58667	6.85547	7.04534	6.76713	5.75302
ENSG00000164305.19	CASP3	caspase 3 [Source:HGNC Symbol;Acc:HGNC:1504]	629.776	1.02772	0.12475	8.2383	1.74674e-16	2.63001e-15	9.07805	9.10571	9.24033	8.85945	9.31041	8.91025	10.1794	10.0983	10.3058	9.87476	9.80723	9.89364
ENSG00000215717.6	TMEM167B	transmembrane protein 167B [Source:HGNC Symbol;Acc:HGNC:30187]	1383.05	1.02766	0.0929031	11.0616	1.92623e-28	7.91808e-27	10.07	9.86532	10.0932	9.88557	10.0964	9.95811	11.248	11.3364	11.3343	10.7844	11.1631	10.8627
ENSG00000124224.17	PPP4R1L	protein phosphatase 4 regulatory subunit 1 like (pseudogene) [Source:HGNC Symbol;Acc:HGNC:15755]	365.079	1.02692	0.173588	5.91585	3.3016e-09	2.22626e-08	7.41332	7.61046	7.94991	7.47707	7.73222	8.33614	9.38388	9.08427	8.7995	8.5508	9.2911	9.33456
ENSG00000132356.11	PRKAA1	protein kinase AMP-activated catalytic subunit alpha 1 [Source:HGNC Symbol;Acc:HGNC:9376]	1276.61	1.02644	0.1091	9.40824	5.04527e-21	1.13556e-19	10.1554	10.0146	10.2238	9.98617	10.1716	10.1304	11.0935	11.161	11.264	10.9046	11.3586	11.2299
ENSG00000118985.16	ELL2	elongation factor for RNA polymerase II 2 [Source:HGNC Symbol;Acc:HGNC:17064]	2749.19	1.02555	0.134624	7.61793	2.57777e-14	3.09789e-13	10.6815	10.373	10.531	11.0903	11.0703	10.7508	12.1327	12.0319	11.5204	11.6623	11.9186	12.0763
ENSG00000138764.15	CCNG2	cyclin G2 [Source:HGNC Symbol;Acc:HGNC:1593]	1094.4	1.02537	0.268676	3.81639	0.00013542	0.000435635	8.88356	8.85563	8.7587	8.4825	9.00954	9.1814	10.4366	10.4393	10.2361	9.22319	10.5551	11.0968
ENSG00000205464.12	ATP6AP1L	ATPase H+ transporting accessory protein 1 like [Source:HGNC Symbol;Acc:HGNC:28091]	219.143	1.02492	0.229447	4.46691	7.93563e-06	3.20706e-05	7.97472	8.25987	7.42068	6.94786	8.49147	7.88007	8.59184	8.787	8.93223	8.47232	8.88491	8.29064
ENSG00000119900.9	OGFRL1	opioid growth factor receptor like 1 [Source:HGNC Symbol;Acc:HGNC:21378]	1631.32	1.02358	0.106049	9.65195	4.82307e-22	1.19657e-20	10.3413	10.2131	10.274	10.1004	10.6024	10.2037	11.346	11.5517	11.3082	11.4223	11.2186	11.4774
ENSG00000145287.10	PLAC8	placenta associated 8 [Source:HGNC Symbol;Acc:HGNC:19254]	2607.55	1.0233	0.25643	3.99056	6.59176e-05	0.000225529	11.3936	12.0993	10.68	10.4735	12.1173	10.6582	11.65	11.7105	12.0764	12.4764	12.3273	12.9572
ENSG00000086065.14	CHMP5	charged multivesicular body protein 5 [Source:HGNC Symbol;Acc:HGNC:26942]	2804.11	1.0233	0.08704	11.7566	6.52962e-32	3.39419e-30	10.7342	10.5124	10.6621	10.8898	10.5324	10.754	12.0203	11.9694	11.903	11.7483	11.7865	11.7987
ENSG00000237264.4	FTH1P11	ferritin heavy chain 1 pseudogene 11 [Source:HGNC Symbol;Acc:HGNC:3981]	617.381	1.02319	0.161499	6.33562	2.36384e-10	1.83441e-09	8.33429	8.55888	8.41692	8.91286	8.32829	9.24517	10.0745	10.0469	9.72049	9.7215	10.1419	9.96179
ENSG00000258376.2		novel transcript, antisense to PAPLN	94.1318	1.02245	0.182981	5.58776	2.30023e-08	1.38684e-07	6.56117	6.67928	6.99269	6.63369	6.46296	7.17145	8.08994	7.91213	7.52653	7.49248	8.08136	7.2419
ENSG00000157240.4	FZD1	frizzled class receptor 1 [Source:HGNC Symbol;Acc:HGNC:4038]	58.5507	1.02243	0.23287	4.39058	1.13048e-05	4.4649e-05	5.6568	6.50978	6.40069	5.6279	6.61996	6.6506	7.75386	6.83179	6.71241	6.71583	7.63385	7.0989
ENSG00000120129.6	DUSP1	dual specificity phosphatase 1 [Source:HGNC Symbol;Acc:HGNC:3064]	2306.26	1.02035	0.255726	3.99001	6.60693e-05	0.00022593	11.254	10.9322	10.1268	9.79732	10.2164	10.231	12.1005	11.8216	11.174	10.9929	12.0863	11.0637
ENSG00000007545.15	CRAMP1	cramped chromatin regulator homolog 1 [Source:HGNC Symbol;Acc:HGNC:14122]	162.001	1.02024	0.148953	6.84942	7.41495e-12	6.87572e-11	7.40812	7.76155	7.43803	7.45718	7.57563	7.3462	8.56878	8.39471	7.89264	7.78055	8.52745	8.35034
ENSG00000137200.13	CMTR1	cap methyltransferase 1 [Source:HGNC Symbol;Acc:HGNC:21077]	1905.19	1.0197	0.115543	8.82526	1.09207e-18	2.00451e-17	10.8194	10.4751	10.1731	10.6801	10.4738	10.229	11.5738	11.2432	11.4443	11.4287	11.1109	11.3888
ENSG00000158161.16	EYA3	EYA transcriptional coactivator and phosphatase 3 [Source:HGNC Symbol;Acc:HGNC:3521]	1439.45	1.01739	0.0984337	10.3358	4.85587e-25	1.5097e-23	9.7736	9.91579	10.0366	9.85916	9.76237	9.99637	11.1632	10.8102	11.2973	10.7126	10.8829	11.0472
ENSG00000185245.8	GP1BA	glycoprotein Ib platelet subunit alpha [Source:HGNC Symbol;Acc:HGNC:4439]	88.5789	1.01717	0.365764	2.78095	0.00541996	0.0121074	5.7961	5.67896	6.01756	6.24829	5.89425	5.73221	7.02148	7.05571	7.36233	7.56224	6.08832	7.01148
ENSG00000075945.13	KIFAP3	kinesin associated protein 3 [Source:HGNC Symbol;Acc:HGNC:17060]	261.112	1.0154	0.128756	7.88627	3.1134e-15	4.12232e-14	8.05033	7.49855	7.89757	7.75475	8.06097	7.55275	8.97953	9.04536	9.00802	8.35134	8.72924	8.51142
ENSG00000169180.11	XPO6	exportin 6 [Source:HGNC Symbol;Acc:HGNC:19733]	2289.28	1.01518	0.0881054	11.5223	1.01828e-30	4.97714e-29	10.9652	11.0036	10.7994	10.8435	10.8283	10.8769	11.811	11.8211	11.7843	12.1432	11.7829	11.7397
ENSG00000174125.8	TLR1	toll like receptor 1 [Source:HGNC Symbol;Acc:HGNC:11847]	1255.07	1.01485	0.153251	6.62218	3.53936e-11	3.02896e-10	10.1998	9.87407	10.172	10.061	10.0443	10.019	11.1722	11.2782	11.1712	10.9021	11.3044	10.5334
ENSG00000113615.13	SEC24A	SEC24 homolog A, COPII coat complex component [Source:HGNC Symbol;Acc:HGNC:10703]	1517.99	1.01476	0.151218	6.71059	1.93833e-11	1.71174e-10	9.78625	9.53598	9.8812	9.89648	9.66464	10.0124	11.0578	11.2771	10.9421	10.7045	10.8271	11.5981
ENSG00000146476.11	ARMT1	acidic residue methyltransferase 1 [Source:HGNC Symbol;Acc:HGNC:17872]	921.393	1.01396	0.146974	6.89891	5.2403e-12	4.92428e-11	9.53364	9.53881	9.71956	9.34544	9.71507	9.7252	10.6061	10.5594	10.9809	9.91273	11.0131	10.3698
ENSG00000143322.21	ABL2	ABL proto-oncogene 2, non-receptor tyrosine kinase [Source:HGNC Symbol;Acc:HGNC:77]	3697.09	1.01364	0.152055	6.66625	2.62415e-11	2.2815e-10	11.4476	11.0071	11.7308	12.0787	10.8407	11.3678	12.8849	12.7902	12.19	12.3653	12.5874	12.3786
ENSG00000165813.20	CCDC186	coiled-coil domain containing 186 [Source:HGNC Symbol;Acc:HGNC:24349]	403.417	1.01344	0.127211	7.96657	1.63141e-15	2.22299e-14	8.31653	8.06158	8.40759	8.63186	8.08566	8.14612	9.24535	9.63033	9.53566	9.59343	9.19461	8.96419
ENSG00000136682.15	CBWD2	COBW domain containing 2 [Source:HGNC Symbol;Acc:HGNC:17907]	276.776	1.00969	0.123188	8.19635	2.47801e-16	3.68309e-15	8.04449	7.97773	7.48737	7.88052	7.83289	7.62473	8.5862	8.41966	8.68313	8.71934	8.18663	8.94551
ENSG00000111012.10	CYP27B1	cytochrome P450 family 27 subfamily B member 1 [Source:HGNC Symbol;Acc:HGNC:2606]	4390.45	1.00919	0.363289	2.77791	0.00547095	0.0122088	9.26352	8.61861	10.664	10.4729	8.16039	11.8132	11.6831	11.4194	11.1819	10.8904	11.3484	12.2469
ENSG00000167680.16	SEMA6B	semaphorin 6B [Source:HGNC Symbol;Acc:HGNC:10739]	1950.63	1.00878	0.294454	3.42593	0.000612692	0.0017063	9.9089	10.4216	10.0559	9.97346	9.28968	10.68	12.4008	10.3858	10.6357	10.5605	11.7973	11.073
ENSG00000101751.10	POLI	DNA polymerase iota [Source:HGNC Symbol;Acc:HGNC:9182]	397.592	1.00714	0.172864	5.82621	5.67008e-09	3.72364e-08	7.95148	7.50609	7.7875	8.42215	8.05424	7.68861	8.91665	9.37601	9.49473	9.26272	9.17178	9.45717
ENSG00000033178.13	UBA6	ubiquitin like modifier activating enzyme 6 [Source:HGNC Symbol;Acc:HGNC:25581]	1430.27	1.00668	0.107348	9.37778	6.73776e-21	1.49088e-19	10.1413	9.68136	10.0311	9.81169	10.1027	10.0096	10.9446	11.2751	11.2815	10.8299	10.9669	11.2233
ENSG00000230590.11	FTX	FTX transcript, XIST regulator [Source:HGNC Symbol;Acc:HGNC:37190]	408.257	1.00344	0.170921	5.87077	4.33775e-09	2.87947e-08	8.46593	7.90516	8.52511	8.5111	8.29849	8.05665	9.17591	9.57628	9.9215	9.40636	9.29427	9.68976
ENSG00000107937.19	GTPBP4	GTP binding protein 4 [Source:HGNC Symbol;Acc:HGNC:21535]	714.688	1.00238	0.178037	5.63016	1.80047e-08	1.10141e-07	9.56349	9.50252	9.33998	9.78103	9.37419	9.16039	10.2231	10.0754	10.222	10.3887	10.2763	10.1303
ENSG00000167797.7	CDK2AP2	cyclin dependent kinase 2 associated protein 2 [Source:HGNC Symbol;Acc:HGNC:30833]	230.677	-1.00061	0.22686	-4.41068	1.03047e-05	4.09543e-05	8.92128	9.09631	8.77094	8.95568	8.58823	8.221	7.51245	7.63167	7.47542	7.93725	7.99194	7.07796
ENSG00000154277.13	UCHL1	ubiquitin C-terminal hydrolase L1 [Source:HGNC Symbol;Acc:HGNC:12513]	167.329	-1.00183	0.354172	-2.82865	0.00467449	0.0106025	6.95781	6.20496	7.13812	7.9832	6.51116	7.43112	5.80639	7.19021	7.36231	7.33751	5.83066	6.35422
ENSG00000164808.17	SPIDR	scaffold protein involved in DNA repair [Source:HGNC Symbol;Acc:HGNC:28971]	933.539	-1.00308	0.111856	-8.96759	3.03069e-19	5.84396e-18	10.0233	10.1769	10.1153	9.88253	10.5307	10.297	9.03103	9.20799	9.2194	9.26017	9.09971	9.35856
ENSG00000165886.5	UBTD1	ubiquitin domain containing 1 [Source:HGNC Symbol;Acc:HGNC:25683]	384.576	-1.00376	0.232468	-4.31781	1.57582e-05	6.06174e-05	9.25989	9.01921	9.49801	9.50675	8.47181	9.07292	8.14126	7.93799	7.80429	8.47738	8.4946	7.31153
ENSG00000167107.12	ACSF2	acyl-CoA synthetase family member 2 [Source:HGNC Symbol;Acc:HGNC:26101]	2027.72	-1.00402	0.167646	-5.98891	2.11256e-09	1.45801e-08	10.6754	10.9877	10.7218	10.603	10.8896	11.4034	10.0491	9.91989	9.91973	10.0021	10.2889	10.4351
ENSG00000010361.14	FUZ	fuzzy planar cell polarity protein [Source:HGNC Symbol;Acc:HGNC:26219]	179.782	-1.00538	0.134995	-7.44757	9.50776e-14	1.07243e-12	7.96613	7.79541	8.0283	7.97776	7.64626	7.63097	6.69758	6.881	6.95645	6.91809	7.03476	6.81873
ENSG00000072858.10	SIDT1	SID1 transmembrane family member 1 [Source:HGNC Symbol;Acc:HGNC:25967]	75.6084	-1.00553	0.251607	-3.99641	6.43097e-05	0.000220566	6.88517	6.60649	7.18138	6.94232	6.30384	6.22038	5.99362	6.34276	6.16977	5.69527	5.5719	5.95695
ENSG00000140948.12	ZCCHC14	zinc finger CCHC-type containing 14 [Source:HGNC Symbol;Acc:HGNC:24134]	283.58	-1.00553	0.136299	-7.37741	1.61401e-13	1.77867e-12	9.04219	9.0564	8.70088	8.92637	9.13419	8.66296	8.03672	7.76468	7.80209	7.83125	8.06715	7.71493
ENSG00000126861.5	OMG	oligodendrocyte myelin glycoprotein [Source:HGNC Symbol;Acc:HGNC:8135]	73.1569	-1.00555	0.302936	-3.31934	0.000902312	0.0024135	6.87269	6.23	6.90209	7.61195	6.09465	5.95936	5.91563	6.48462	5.89552	6.30207	5.73538	5.87276
ENSG00000141569.12	TRIM65	tripartite motif containing 65 [Source:HGNC Symbol;Acc:HGNC:27316]	475.716	-1.00617	0.180901	-5.562	2.66707e-08	1.59141e-07	9.66832	9.81103	9.49823	9.4846	9.57625	9.02321	7.92567	7.76461	8.42712	8.59479	8.10995	8.2733
ENSG00000224397.7	SMIM25	small integral membrane protein 25 [Source:HGNC Symbol;Acc:HGNC:50328]	9134.3	-1.00639	0.18433	-5.45975	4.76809e-08	2.74584e-07	13.3113	13.5166	13.6164	13.7886	13.0679	12.7498	12.4002	12.3632	12.6831	12.8892	12.3585	11.7354
ENSG00000145982.12	FARS2	phenylalanyl-tRNA synthetase 2, mitochondrial [Source:HGNC Symbol;Acc:HGNC:21062]	144.035	-1.00654	0.131714	-7.64189	2.14058e-14	2.59151e-13	7.59074	7.59312	7.47603	7.77239	7.35626	7.4712	6.67501	6.4476	6.54573	7.101	6.5706	6.67181
ENSG00000157933.10	SKI	SKI proto-oncogene [Source:HGNC Symbol;Acc:HGNC:10896]	1702.42	-1.00698	0.147495	-6.82721	8.65824e-12	7.96842e-11	11.2436	11.6889	11.014	10.6552	11.2207	10.9748	10.1698	10.0905	10.0791	9.88156	10.3492	9.52016
ENSG00000245937.8	LINC01184	long intergenic non-protein coding RNA 1184 [Source:HGNC Symbol;Acc:HGNC:49565]	61.1129	-1.00726	0.251855	-3.99938	6.35084e-05	0.000218008	6.97149	7.02252	6.89752	6.97272	7.18951	7.14514	5.79824	5.69835	5.86012	6.35212	5.95739	6.24828
ENSG00000225889.8		novel transcript, antisense to PELI1	67.2223	-1.00745	0.346516	-2.90736	0.00364492	0.00847964	6.05256	5.82071	5.73147	5.63412	6.93906	6.2169	5.00116	5.26634	5.5591	6.28572	5.13662	5.44108
ENSG00000150907.9	FOXO1	forkhead box O1 [Source:HGNC Symbol;Acc:HGNC:3819]	173.806	-1.00839	0.206555	-4.88195	1.05042e-06	4.91071e-06	7.30733	7.2084	7.30407	7.16199	7.76607	7.71955	6.97535	6.85318	6.85994	6.2504	6.56152	7.35182
ENSG00000078967.13	UBE2D4	ubiquitin conjugating enzyme E2 D4 (putative) [Source:HGNC Symbol;Acc:HGNC:21647]	102.35	-1.0088	0.265196	-3.80398	0.000142391	0.000455747	7.55491	8.04357	7.41095	7.05505	7.84329	7.95814	6.60563	6.19583	6.68791	6.63681	6.7843	6.55897
ENSG00000118960.13	HS1BP3	HCLS1 binding protein 3 [Source:HGNC Symbol;Acc:HGNC:24979]	797.669	-1.00891	0.134495	-7.50149	6.30959e-14	7.24589e-13	10.4208	10.3931	10.2031	10.1626	10.1894	9.7005	9.14415	8.998	8.85762	9.43137	9.26539	8.60769
ENSG00000103502.14	CDIPT	CDP-diacylglycerol--inositol 3-phosphatidyltransferase [Source:HGNC Symbol;Acc:HGNC:1769]	1100.92	-1.00918	0.108672	-9.28644	1.59531e-20	3.41463e-19	10.6616	10.6293	10.661	10.6128	10.5255	10.6447	9.26967	9.15669	9.38307	9.63642	9.73547	9.26586
ENSG00000118690.13	ARMC2	armadillo repeat containing 2 [Source:HGNC Symbol;Acc:HGNC:23045]	52.4739	-1.00984	0.162501	-6.21434	5.15423e-10	3.85664e-09	6.2469	6.53961	6.40785	5.97032	6.54091	6.15146	5.67784	5.36415	5.32775	5.28819	5.97751	5.87001
ENSG00000171222.10	SCAND1	SCAN domain containing 1 [Source:HGNC Symbol;Acc:HGNC:10566]	245.938	-1.01011	0.286106	-3.53054	0.000414709	0.0011985	8.72323	8.95356	8.41241	8.48388	7.93825	7.64793	7.43785	6.76547	7.38925	7.98382	7.53755	7.1397
ENSG00000133265.11	HSPBP1	HSPA (Hsp70) binding protein 1 [Source:HGNC Symbol;Acc:HGNC:24989]	126.459	-1.01022	0.199455	-5.06492	4.08567e-07	2.03548e-06	7.88676	8.13353	7.97591	7.98531	7.72409	7.48055	6.55344	6.24133	6.898	7.18371	6.62758	6.30998
ENSG00000132394.11	EEFSEC	eukaryotic elongation factor, selenocysteine-tRNA specific [Source:HGNC Symbol;Acc:HGNC:24614]	88.2447	-1.01085	0.207569	-4.86993	1.11636e-06	5.19917e-06	7.36785	7.67654	6.70191	6.83928	7.40867	7.29913	6.40259	5.82265	5.98238	6.33538	6.43072	6.10345
ENSG00000144579.7	CTDSP1	CTD small phosphatase 1 [Source:HGNC Symbol;Acc:HGNC:21614]	5883.79	-1.0109	0.180931	-5.58725	2.30691e-08	1.39002e-07	12.1431	12.2487	12.6389	13.0424	12.1126	12.7771	11.4488	11.6015	11.6949	12.2504	11.6066	11.4366
ENSG00000105376.5	ICAM5	intercellular adhesion molecule 5 [Source:HGNC Symbol;Acc:HGNC:5348]	345.336	-1.01109	0.484688	-2.08606	0.0369728	0.065846	6.6911	6.86427	7.4806	7.57792	6.48636	8.41143	7.24839	7.16125	6.83504	6.39661	7.42142	7.99674
ENSG00000177084.17	POLE	DNA polymerase epsilon, catalytic subunit [Source:HGNC Symbol;Acc:HGNC:9177]	325.364	-1.01143	0.18364	-5.50766	3.63643e-08	2.12656e-07	9.07575	9.44299	9.04014	8.40471	9.23096	9.02881	8.055	7.6434	7.61522	7.38597	8.19385	8.00161
ENSG00000186350.12	RXRA	retinoid X receptor alpha [Source:HGNC Symbol;Acc:HGNC:10477]	3525.74	-1.01179	0.13218	-7.65458	1.93941e-14	2.36253e-13	12.2466	12.5309	12.277	12.0699	11.94	12.2977	11.2477	10.9654	11.0265	11.4708	11.3865	10.7816
ENSG00000204371.11	EHMT2	euchromatic histone lysine methyltransferase 2 [Source:HGNC Symbol;Acc:HGNC:14129]	371.897	-1.01228	0.131016	-7.72639	1.10643e-14	1.39451e-13	8.77608	9.21108	8.78436	8.51875	8.55577	8.87486	8.07446	7.54789	7.7404	7.84599	8.05433	8.15148
ENSG00000166444.19	ST5	suppression of tumorigenicity 5 [Source:HGNC Symbol;Acc:HGNC:11350]	54.265	-1.0132	0.225423	-4.49467	6.96764e-06	2.84158e-05	6.55899	6.45333	6.64685	6.30298	6.71338	6.59379	5.54844	5.66366	5.72187	5.58906	5.99883	5.61109
ENSG00000127418.15	FGFRL1	fibroblast growth factor receptor like 1 [Source:HGNC Symbol;Acc:HGNC:3693]	989.732	-1.01446	0.144856	-7.00322	2.50141e-12	2.44528e-11	10.3148	10.1378	10.3444	10.6599	9.68745	10.2491	9.34922	9.62081	8.9899	9.37127	9.10872	9.0144
ENSG00000197530.12	MIB2	mindbomb E3 ubiquitin protein ligase 2 [Source:HGNC Symbol;Acc:HGNC:30577]	355.988	-1.01477	0.265096	-3.82794	0.00012922	0.000417607	8.69734	9.05673	8.71072	8.70133	8.30041	8.35237	8.21641	7.30669	7.47299	7.5101	7.68576	8.11004
ENSG00000134780.10	DAGLA	diacylglycerol lipase alpha [Source:HGNC Symbol;Acc:HGNC:1165]	490.543	-1.0149	0.179042	-5.66849	1.44061e-08	8.92954e-08	9.51383	9.75223	9.49891	9.4608	9.27576	9.46263	8.45574	7.77625	8.31991	8.85132	7.86286	7.71953
ENSG00000197956.10	S100A6	S100 calcium binding protein A6 [Source:HGNC Symbol;Acc:HGNC:10496]	10766.6	-1.01547	0.118222	-8.58956	8.73036e-18	1.49688e-16	13.8545	14.0773	13.7747	13.7324	13.7066	13.7187	12.638	12.6377	12.5116	12.6584	12.9721	12.3388
ENSG00000197355.11	UAP1L1	UDP-N-acetylglucosamine pyrophosphorylase 1 like 1 [Source:HGNC Symbol;Acc:HGNC:28082]	1930.13	-1.01632	0.165316	-6.14775	7.85914e-10	5.73429e-09	11.2725	11.4198	11.1628	11.5523	11.0084	10.8331	10.0463	9.8775	9.99288	10.2094	10.0041	10.4055
ENSG00000203797.10	DDO	D-aspartate oxidase [Source:HGNC Symbol;Acc:HGNC:2727]	814.1	-1.01652	0.27506	-3.69564	0.000219337	0.000675828	10.2357	9.04242	10.3528	10.8775	8.21994	9.73035	8.43104	8.75851	8.86498	9.06459	7.92155	8.77789
ENSG00000105429.13	MEGF8	multiple EGF like domains 8 [Source:HGNC Symbol;Acc:HGNC:3233]	295.114	-1.017	0.177124	-5.74174	9.37091e-09	5.97434e-08	9.10472	9.46536	9.32	8.90331	9.38009	8.93985	7.68481	7.59817	7.75189	7.92289	8.26484	8.02914
ENSG00000089060.11	SLC8B1	solute carrier family 8 member B1 [Source:HGNC Symbol;Acc:HGNC:26175]	3035.79	-1.01847	0.179074	-5.68747	1.28939e-08	8.05826e-08	11.5997	11.1759	11.7961	12.1719	11.0118	11.7361	10.3743	10.4138	10.4477	11.2477	10.2727	10.2766
ENSG00000184730.11	APOBR	apolipoprotein B receptor [Source:HGNC Symbol;Acc:HGNC:24087]	6524.31	-1.01879	0.157784	-6.45689	1.06876e-10	8.63489e-10	12.6928	13.097	12.9786	12.9551	12.5111	12.9046	11.6853	11.266	11.6473	11.8133	11.9998	11.7485
ENSG00000178982.10	EIF3K	eukaryotic translation initiation factor 3 subunit K [Source:HGNC Symbol;Acc:HGNC:24656]	2056.91	-1.02013	0.093027	-10.9659	5.57267e-28	2.22104e-26	11.2383	11.4272	11.0116	11.1986	11.1408	11.2654	10.1115	10.1253	10.2487	10.5291	10.2664	9.97799
ENSG00000121039.10	RDH10	retinol dehydrogenase 10 [Source:HGNC Symbol;Acc:HGNC:19975]	257.506	-1.02103	0.199131	-5.1274	2.93774e-07	1.49582e-06	8.98643	8.79978	9.27202	9.26653	9.10001	8.22829	7.71025	8.07176	7.79949	7.79872	7.73079	7.13988
ENSG00000174748.21	RPL15	ribosomal protein L15 [Source:HGNC Symbol;Acc:HGNC:10306]	8622.22	-1.02174	0.0972252	-10.509	7.85353e-26	2.66059e-24	13.2335	13.5466	13.1535	13.0492	13.3624	13.3969	12.2586	12.1154	12.2525	12.3512	12.2271	12.275
ENSG00000162076.13	FLYWCH2	FLYWCH family member 2 [Source:HGNC Symbol;Acc:HGNC:25178]	198.477	-1.02191	0.175827	-5.81203	6.17185e-09	4.03411e-08	8.61177	8.66082	8.31225	8.5151	8.06924	7.80032	7.28372	7.20543	6.98915	7.66984	7.36803	6.99684
ENSG00000189171.14	S100A13	S100 calcium binding protein A13 [Source:HGNC Symbol;Acc:HGNC:10490]	370.442	-1.02267	0.24866	-4.11273	3.91015e-05	0.000140048	8.90147	8.32667	8.92936	9.04708	8.80909	8.58796	6.4933	7.22976	7.80143	7.5142	7.53338	7.91474
ENSG00000180879.14	SSR4	signal sequence receptor subunit 4 [Source:HGNC Symbol;Acc:HGNC:11326]	1218.92	-1.02276	0.137727	-7.42599	1.11942e-13	1.25331e-12	10.6472	10.5548	10.437	10.6683	10.1329	10.2215	9.40329	9.17798	9.18829	9.88967	9.545	9.12067
ENSG00000119599.17	DCAF4	DDB1 and CUL4 associated factor 4 [Source:HGNC Symbol;Acc:HGNC:20229]	140.145	-1.02313	0.19518	-5.242	1.58848e-07	8.4175e-07	7.77351	7.98119	7.63748	8.04073	7.83351	7.24348	6.30236	6.07273	7.09069	6.88769	5.97246	6.86577
ENSG00000277639.2		novel protein	76.5915	-1.02352	0.269631	-3.79602	0.000147039	0.000469021	6.1667	6.05682	6.42914	6.9452	6.13154	5.94823	5.82407	5.99475	6.25767	6.87205	5.44357	5.55997
ENSG00000189159.16	JPT1	Jupiter microtubule associated homolog 1 [Source:HGNC Symbol;Acc:HGNC:14569]	887.4	-1.02352	0.154583	-6.6212	3.56291e-11	3.04779e-10	10.2845	10.6632	9.8287	10.091	10.5801	9.93837	9.13893	8.63427	8.83306	9.50266	9.12427	9.44313
ENSG00000135446.17	CDK4	cyclin dependent kinase 4 [Source:HGNC Symbol;Acc:HGNC:1773]	469.927	-1.02425	0.119425	-8.57646	9.78379e-18	1.66732e-16	9.44443	9.33818	9.21999	9.44383	9.17518	9.33626	7.95471	7.91675	8.37432	8.61101	7.88585	8.03824
ENSG00000006625.18	GGCT	gamma-glutamylcyclotransferase [Source:HGNC Symbol;Acc:HGNC:21705]	213.533	-1.02474	0.155848	-6.57524	4.85733e-11	4.08045e-10	8.45082	8.16297	8.10706	8.12012	8.0605	7.98354	6.75382	7.06995	7.57643	7.68445	6.57132	6.96573
ENSG00000089486.17	CDIP1	cell death inducing p53 target 1 [Source:HGNC Symbol;Acc:HGNC:13234]	103.672	-1.02492	0.178724	-5.73462	9.77326e-09	6.2107e-08	7.22641	7.18437	7.46934	7.43649	6.88223	6.87704	6.2144	6.03618	6.25878	6.43111	6.06626	6.21248
ENSG00000106799.13	TGFBR1	transforming growth factor beta receptor 1 [Source:HGNC Symbol;Acc:HGNC:11772]	4010.18	-1.02499	0.194813	-5.26143	1.42942e-07	7.62187e-07	12.5573	12.0799	12.7323	12.4564	12.4372	12.1142	10.6419	11.0936	11.025	10.6417	11.367	11.5913
ENSG00000230629.2	RPS23P8	ribosomal protein S23 pseudogene 8 [Source:HGNC Symbol;Acc:HGNC:35982]	196.13	-1.025	0.182906	-5.60396	2.09506e-08	1.27099e-07	7.59393	7.94069	7.23475	7.77785	7.66514	7.64261	6.90855	6.80365	6.8935	6.78008	6.33997	7.06362
ENSG00000147592.9	LACTB2	lactamase beta 2 [Source:HGNC Symbol;Acc:HGNC:18512]	187.761	-1.02573	0.131056	-7.82662	5.01148e-15	6.52988e-14	8.05788	7.95125	8.05376	8.20132	7.93554	7.69241	6.83807	7.02353	7.4252	7.30362	6.64472	6.89859
ENSG00000125898.13	FAM110A	family with sequence similarity 110 member A [Source:HGNC Symbol;Acc:HGNC:16188]	281.656	-1.02609	0.207077	-4.95513	7.22835e-07	3.46245e-06	8.13682	8.11767	8.04753	7.79977	8.01158	8.2235	7.85211	7.61466	7.54772	7.75781	7.88542	6.87847
ENSG00000113269.14	RNF130	ring finger protein 130 [Source:HGNC Symbol;Acc:HGNC:18280]	4394.52	-1.0264	0.102366	-10.0267	1.16289e-23	3.27829e-22	12.1563	11.8137	12.2756	12.269	12.2945	12.3662	11.0026	11.2575	11.4975	11.5983	11.2243	10.9704
ENSG00000270049.3		novel transcript, antisense to AGRP	98.2117	-1.02647	0.184021	-5.57801	2.43286e-08	1.45742e-07	6.45501	6.56247	6.88557	6.89122	6.84354	6.5759	5.99555	6.21164	6.27092	6.27515	6.07309	6.46607
ENSG00000104763.19	ASAH1	N-acylsphingosine amidohydrolase 1 [Source:HGNC Symbol;Acc:HGNC:735]	18035.4	-1.02677	0.0856779	-11.984	4.30922e-33	2.37176e-31	14.2977	14.0609	14.1266	14.3233	14.4285	14.2907	13.3432	13.5846	13.3572	13.7682	12.9952	13.2951
ENSG00000147804.9	SLC39A4	solute carrier family 39 member 4 [Source:HGNC Symbol;Acc:HGNC:17129]	102.574	-1.02795	0.228497	-4.49874	6.83585e-06	2.79363e-05	7.61697	7.72338	7.5233	7.50302	6.68593	7.12063	6.13402	5.9539	6.49754	6.89418	5.93899	6.0266
ENSG00000114767.7	RRP9	ribosomal RNA processing 9, U3 small nucleolar RNA binding protein [Source:HGNC Symbol;Acc:HGNC:16829]	129.038	-1.02834	0.228491	-4.50059	6.77666e-06	2.77075e-05	8.05274	8.1485	7.73836	7.93369	7.69448	7.25952	6.38453	6.26256	6.78302	7.2352	6.15459	6.31677
ENSG00000068489.12	PRR11	proline rich 11 [Source:HGNC Symbol;Acc:HGNC:25619]	224.156	-1.03018	0.145351	-7.08752	1.36537e-12	1.36599e-11	8.17021	8.16933	7.84855	7.51137	8.44551	8.1227	6.75146	7.19576	7.48344	7.5689	6.59629	7.11872
ENSG00000170345.10	FOS	Fos proto-oncogene, AP-1 transcription factor subunit [Source:HGNC Symbol;Acc:HGNC:3796]	4026.91	-1.03104	0.210354	-4.90146	9.5127e-07	4.47272e-06	12.998	13.1377	12.3653	12.083	12.4928	12.4085	11.2199	11.4036	11.211	10.8266	11.9167	10.7218
ENSG00000167554.15	ZNF610	zinc finger protein 610 [Source:HGNC Symbol;Acc:HGNC:26687]	76.9626	-1.03113	0.288928	-3.56879	0.000358629	0.00105065	6.06537	5.51155	6.43943	6.55359	5.66844	6.04451	5.37115	5.75905	5.80573	5.72663	5.68402	5.786
ENSG00000072210.19	ALDH3A2	aldehyde dehydrogenase 3 family member A2 [Source:HGNC Symbol;Acc:HGNC:403]	2081.82	-1.03149	0.144256	-7.15043	8.65058e-13	8.84827e-12	11.4634	11.6869	10.9144	11.2613	11.7547	11.2541	10.5194	10.4581	10.0561	10.7312	10.2493	10.1932
ENSG00000164885.13	CDK5	cyclin dependent kinase 5 [Source:HGNC Symbol;Acc:HGNC:1774]	474.217	-1.03254	0.138722	-7.44321	9.827e-14	1.10654e-12	9.42626	9.4389	9.56407	9.462	9.01511	9.66973	8.06369	8.11437	8.08678	8.34408	8.54289	8.2442
ENSG00000110934.12	BIN2	bridging integrator 2 [Source:HGNC Symbol;Acc:HGNC:1053]	2530.78	-1.03313	0.148387	-6.96244	3.34438e-12	3.22918e-11	11.6241	12.1784	11.637	11.6423	12.0159	11.9706	10.9748	10.7622	10.2158	10.9093	11.1237	10.4278
ENSG00000119185.12	ITGB1BP1	integrin subunit beta 1 binding protein 1 [Source:HGNC Symbol;Acc:HGNC:23927]	977.417	-1.03404	0.203455	-5.0824	3.72696e-07	1.86724e-06	10.4284	9.76493	10.4426	10.8886	9.72894	10.1742	9.32521	9.83649	8.70673	9.53685	9.17986	8.60887
ENSG00000228463.10		ribosomal protein L23a (RPL23A) pseudogene	104.878	-1.03429	0.335188	-3.08569	0.0020308	0.00503319	5.87358	6.11823	6.91773	7.20438	5.95683	7.22367	5.63324	5.66861	6.46939	6.4345	5.71023	6.81545
ENSG00000162496.9	DHRS3	dehydrogenase/reductase 3 [Source:HGNC Symbol;Acc:HGNC:17693]	3421.75	-1.03474	0.19384	-5.33811	9.39208e-08	5.15201e-07	11.5758	11.6188	11.6588	11.4847	11.5649	12.0265	10.5149	10.2497	11.1165	11.1974	10.5043	11.2169
ENSG00000127419.17	TMEM175	transmembrane protein 175 [Source:HGNC Symbol;Acc:HGNC:28709]	200.249	-1.03509	0.172086	-6.01497	1.79916e-09	1.25405e-08	8.58307	8.81299	8.20375	8.36685	8.52304	7.96657	7.39565	7.14225	7.29516	7.41268	7.78198	6.95793
ENSG00000183397.5	C19orf71	chromosome 19 open reading frame 71 [Source:HGNC Symbol;Acc:HGNC:34496]	284.037	-1.03542	0.318274	-3.25322	0.00114104	0.0029846	8.74655	7.79862	9.75568	9.15619	7.38301	8.72316	7.77755	6.75567	7.42819	7.84038	7.30967	7.39321
ENSG00000126953.8	TIMM8A	translocase of inner mitochondrial membrane 8A [Source:HGNC Symbol;Acc:HGNC:11817]	98.3437	-1.03559	0.177198	-5.84424	5.0888e-09	3.35762e-08	7.26832	7.02171	7.21516	7.28069	7.05535	6.9175	5.64808	5.9058	6.33642	6.60634	5.56805	6.14323
ENSG00000213442.5	RPL18AP3	ribosomal protein L18a pseudogene 3 [Source:HGNC Symbol;Acc:HGNC:31387]	277.142	-1.0371	0.236719	-4.38114	1.18059e-05	4.65065e-05	7.94797	8.64663	7.75358	8.53192	7.73794	8.47112	7.17121	6.96577	6.86562	7.34008	7.17216	7.25868
ENSG00000100413.17	POLR3H	RNA polymerase III subunit H [Source:HGNC Symbol;Acc:HGNC:30349]	247.88	-1.0372	0.230176	-4.50612	6.60246e-06	2.705e-05	9.11681	9.17533	8.95601	9.08731	8.83517	8.51602	7.53841	7.18303	7.77053	8.25021	7.54092	7.08544
ENSG00000117448.13	AKR1A1	aldo-keto reductase family 1 member A1 [Source:HGNC Symbol;Acc:HGNC:380]	3463.4	-1.0372	0.0951597	-10.8996	1.15808e-27	4.43568e-26	12.1315	12.1392	11.8952	12.071	12.0447	12.0669	10.6156	10.7985	10.8972	11.3463	10.6903	10.8601
ENSG00000226608.3	FTLP3	ferritin light chain pseudogene 3 [Source:HGNC Symbol;Acc:HGNC:4000]	11015.6	-1.03725	0.246582	-4.20653	2.59326e-05	9.57619e-05	12.7756	13.4381	12.7503	13.3466	13.2716	13.5374	11.6261	11.9146	12.3452	12.5258	11.4088	12.4528
ENSG00000130821.16	SLC6A8	solute carrier family 6 member 8 [Source:HGNC Symbol;Acc:HGNC:11055]	1621.84	-1.03757	0.302931	-3.42511	0.000614551	0.00171063	9.77685	9.52621	10.3664	9.83693	10.1757	10.9104	8.90926	8.58031	9.22036	8.68074	8.96901	10.1276
ENSG00000219665.8	ZNF433-AS1	ZNF433 and ZNF878 antisense RNA 1 [Source:HGNC Symbol;Acc:HGNC:53776]	62.8732	-1.03815	0.196336	-5.28761	1.23924e-07	6.65722e-07	6.42038	6.31264	6.43546	6.50332	6.46853	6.02532	5.44138	5.65982	5.48457	5.55571	5.45374	6.00392
ENSG00000126264.10	HCST	hematopoietic cell signal transducer [Source:HGNC Symbol;Acc:HGNC:16977]	273.545	-1.03885	0.263254	-3.94618	7.94077e-05	0.000267401	7.66457	7.42739	8.40681	8.40687	7.14835	8.19664	7.2989	7.51434	7.12767	7.34212	6.77244	6.78966
ENSG00000117643.14	MAN1C1	mannosidase alpha class 1C member 1 [Source:HGNC Symbol;Acc:HGNC:19080]	319.434	-1.03986	0.175713	-5.91795	3.25987e-09	2.20013e-08	8.88394	8.86184	8.95291	9.08362	8.79532	9.04484	7.56659	7.32827	7.49038	8.11887	7.78454	7.59343
ENSG00000150990.8	DHX37	DEAH-box helicase 37 [Source:HGNC Symbol;Acc:HGNC:17210]	480.682	-1.04017	0.162869	-6.38652	1.69706e-10	1.33864e-09	9.6537	9.62103	9.56859	9.78041	9.11691	9.06377	7.95434	7.77362	8.19633	8.89418	8.04011	8.09272
ENSG00000134463.15	ECHDC3	enoyl-CoA hydratase domain containing 3 [Source:HGNC Symbol;Acc:HGNC:23489]	189.201	-1.04023	0.189372	-5.49302	3.95108e-08	2.29757e-07	7.53311	7.90385	7.38605	7.83481	7.41665	7.82039	7.02094	6.55612	6.86423	6.95455	6.94718	7.29263
ENSG00000103995.14	CEP152	centrosomal protein 152 [Source:HGNC Symbol;Acc:HGNC:29298]	80.4175	-1.04033	0.309948	-3.35645	0.000789489	0.00213909	7.0741	7.28997	7.017	6.12971	7.56993	7.36227	6.74509	6.22531	5.37551	5.66262	6.6404	6.35157
ENSG00000167264.18	DUS2	dihydrouridine synthase 2 [Source:HGNC Symbol;Acc:HGNC:26014]	424.229	-1.04085	0.0845667	-12.308	8.20233e-35	5.13272e-33	9.17898	8.91123	9.03801	9.0679	8.91411	9.10737	7.79095	7.84552	8.01003	8.17718	8.00891	7.84579
ENSG00000183323.13	CCDC125	coiled-coil domain containing 125 [Source:HGNC Symbol;Acc:HGNC:28924]	285.224	-1.041	0.126467	-8.23139	1.85053e-16	2.7799e-15	8.46684	8.39032	8.26392	8.46549	8.57547	8.36403	7.02329	7.29181	7.66765	7.81858	6.93746	7.71778
ENSG00000196700.9	ZNF512B	zinc finger protein 512B [Source:HGNC Symbol;Acc:HGNC:29212]	170.63	-1.04113	0.165185	-6.30283	2.92258e-10	2.24758e-09	8.33192	8.46316	8.16912	7.83713	8.23751	7.8911	6.97607	6.62298	7.08023	6.87817	7.3017	7.19428
ENSG00000224078.15	SNHG14	small nucleolar RNA host gene 14 [Source:HGNC Symbol;Acc:HGNC:37462]	166.266	-1.04116	0.222922	-4.6705	3.00465e-06	1.30213e-05	7.23579	7.12265	7.88861	7.55168	7.02983	7.47937	6.70255	7.20561	7.18892	7.08158	6.80981	6.66252
ENSG00000162302.13	RPS6KA4	ribosomal protein S6 kinase A4 [Source:HGNC Symbol;Acc:HGNC:10433]	423.359	-1.04119	0.159291	-6.53639	6.30229e-11	5.24497e-10	9.45951	9.76756	9.08095	9.06907	9.43868	9.18765	8.26701	7.85836	8.15413	8.46261	8.30285	7.9027
ENSG00000141873.11	SLC39A3	solute carrier family 39 member 3 [Source:HGNC Symbol;Acc:HGNC:17128]	70.0258	-1.04149	0.270888	-3.84472	0.00012069	0.000392102	7.43642	7.69967	6.99061	7.01708	7.28954	6.26451	6.44787	6.16425	6.00069	5.80045	6.39242	5.52607
ENSG00000007541.16	PIGQ	phosphatidylinositol glycan anchor biosynthesis class Q [Source:HGNC Symbol;Acc:HGNC:14135]	249.046	-1.04251	0.183434	-5.68328	1.32138e-08	8.25031e-08	8.95528	9.23812	8.638	8.61848	8.69726	8.3512	7.68027	7.08234	7.37402	7.74779	7.94093	7.40503
ENSG00000133056.13	PIK3C2B	phosphatidylinositol-4-phosphate 3-kinase catalytic subunit type 2 beta [Source:HGNC Symbol;Acc:HGNC:8972]	208.927	-1.04431	0.235875	-4.42738	9.53842e-06	3.80781e-05	7.36198	8.74785	8.19824	7.59699	8.67074	8.38536	6.68278	6.61869	6.54687	6.81911	7.06456	7.872
ENSG00000109943.9	CRTAM	cytotoxic and regulatory T cell molecule [Source:HGNC Symbol;Acc:HGNC:24313]	305.356	-1.04445	0.253371	-4.12223	3.75219e-05	0.000134784	7.92419	8.03161	7.83051	7.52977	8.04823	8.86723	6.71691	7.10679	7.99043	8.23941	6.97822	7.45096
ENSG00000198598.6	MMP17	matrix metallopeptidase 17 [Source:HGNC Symbol;Acc:HGNC:7163]	63.7634	-1.0448	0.343559	-3.04112	0.00235701	0.00574886	5.52002	6.80198	6.39111	5.81792	5.81261	6.35823	5.74122	4.96386	5.26202	5.39326	5.74647	6.14386
ENSG00000178467.18	P4HTM	prolyl 4-hydroxylase, transmembrane [Source:HGNC Symbol;Acc:HGNC:28858]	520.261	-1.04492	0.120917	-8.64168	5.53924e-18	9.69195e-17	9.29628	9.19207	9.47809	9.3395	9.05439	9.28069	8.35694	8.07121	8.0508	8.09209	8.20774	8.37675
ENSG00000141994.16	DUS3L	dihydrouridine synthase 3 like [Source:HGNC Symbol;Acc:HGNC:26920]	201.789	-1.04586	0.196877	-5.31224	1.08284e-07	5.87754e-07	8.56726	8.75107	8.24553	8.49787	7.99245	7.84693	7.21318	6.77398	7.16103	7.69113	6.94701	6.90822
ENSG00000105372.8	RPS19	ribosomal protein S19 [Source:HGNC Symbol;Acc:HGNC:10402]	9949.87	-1.04607	0.137417	-7.61239	2.6908e-14	3.22032e-13	13.2629	13.6522	13.126	13.4837	13.175	13.3916	12.3079	12.0486	12.2494	12.7641	12.1548	12.4054
ENSG00000107821.14	KAZALD1	Kazal type serine peptidase inhibitor domain 1 [Source:HGNC Symbol;Acc:HGNC:25460]	66.1397	-1.04654	0.174391	-6.00111	1.95969e-09	1.35919e-08	6.69055	6.67416	6.64389	6.37306	6.36861	6.86762	5.4912	5.49165	5.91386	5.8883	5.84411	5.70334
ENSG00000167702.12	KIFC2	kinesin family member C2 [Source:HGNC Symbol;Acc:HGNC:29530]	225.88	-1.04673	0.210967	-4.96159	6.99188e-07	3.35573e-06	8.66081	8.92692	8.71875	8.5245	8.08356	7.90441	7.53996	6.86703	7.16804	7.71221	7.30353	7.61208
ENSG00000171621.14	SPSB1	splA/ryanodine receptor domain and SOCS box containing 1 [Source:HGNC Symbol;Acc:HGNC:30628]	852.605	-1.04683	0.27795	-3.76627	0.000165707	0.000521623	9.46889	8.81688	9.5326	9.61552	8.62605	9.96622	8.97009	9.00402	8.07204	8.44167	8.56362	7.97796
ENSG00000162065.14	TBC1D24	TBC1 domain family member 24 [Source:HGNC Symbol;Acc:HGNC:29203]	131.273	-1.04689	0.138511	-7.55813	4.089e-14	4.81394e-13	7.96564	7.97307	7.86087	7.73742	7.93779	7.45097	6.67202	6.62707	6.77107	7.13897	6.7712	6.74174
ENSG00000239213.6	NCK1-DT	NCK1 divergent transcript [Source:HGNC Symbol;Acc:HGNC:49645]	91.5676	-1.04742	0.208469	-5.02434	5.05165e-07	2.47902e-06	6.64801	6.39373	6.31992	6.42701	6.74742	6.83405	5.75182	6.06588	5.97422	5.7182	5.83236	6.32903
ENSG00000139405.16	RITA1	RBPJ interacting and tubulin associated 1 [Source:HGNC Symbol;Acc:HGNC:25925]	111.675	-1.04842	0.149549	-7.01058	2.37328e-12	2.32466e-11	7.57839	7.43131	7.4583	7.67665	7.43049	7.34198	6.4659	6.27308	6.3596	6.94131	6.50708	6.09591
ENSG00000085840.13	ORC1	origin recognition complex subunit 1 [Source:HGNC Symbol;Acc:HGNC:8487]	145.7	-1.04882	0.173477	-6.0459	1.48579e-09	1.04677e-08	7.21038	7.26115	7.41546	6.91002	7.29661	7.66455	6.13531	6.63894	6.84934	6.45252	6.33537	6.58162
ENSG00000165271.17	NOL6	nucleolar protein 6 [Source:HGNC Symbol;Acc:HGNC:19910]	587.002	-1.04967	0.265199	-3.95804	7.55688e-05	0.000255656	10.3102	10.3381	9.90567	10.0324	10.0072	9.41374	8.11004	8.24066	8.9107	9.35779	8.20377	8.1727
ENSG00000125901.6	MRPS26	mitochondrial ribosomal protein S26 [Source:HGNC Symbol;Acc:HGNC:14045]	119.227	-1.04997	0.219545	-4.78247	1.73156e-06	7.7964e-06	7.66276	8.09703	7.23856	7.26717	7.67512	7.33329	6.30443	6.40656	6.22719	6.31109	6.55315	6.61253
ENSG00000261136.1		novel transcript, antisense to FSIP1	80.1126	-1.04997	0.362189	-2.89896	0.00374406	0.00868204	5.52027	5.74925	6.06984	5.71558	5.57108	6.59204	5.22928	5.35208	5.95823	5.51646	5.82334	6.52316
ENSG00000204161.14	TMEM273	transmembrane protein 273 [Source:HGNC Symbol;Acc:HGNC:27274]	1807.83	-1.05001	0.175084	-5.99719	2.00757e-09	1.38987e-08	10.9645	10.9719	11.5768	10.8656	11.0279	11.0321	9.51376	9.32721	10.3596	9.46574	9.23624	10.4054
ENSG00000099365.11	STX1B	syntaxin 1B [Source:HGNC Symbol;Acc:HGNC:18539]	369.983	-1.05025	0.315772	-3.32597	0.000881119	0.00236034	8.01482	7.24755	9.08009	9.49912	7.29941	7.66516	7.15785	7.64779	7.57134	7.04407	7.45991	7.93114
ENSG00000243155.1		novel transcript	52.2906	-1.05053	0.17321	-6.06508	1.31891e-09	9.34556e-09	6.80638	6.22171	6.69762	6.72559	6.78706	6.21717	5.63964	5.73976	5.67112	5.96562	5.91016	5.77157
ENSG00000245888.7	NSMCE1-DT	NSMCE1 divergent transcript [Source:HGNC Symbol;Acc:HGNC:51368]	52.2998	-1.05056	0.275575	-3.81223	0.000137717	0.00044194	5.89739	5.29346	6.45025	6.77735	5.40531	6.25093	5.31296	5.3181	5.75772	5.67009	5.52019	5.69135
ENSG00000174547.13	MRPL11	mitochondrial ribosomal protein L11 [Source:HGNC Symbol;Acc:HGNC:14042]	295.726	-1.05058	0.110516	-9.5061	1.97946e-21	4.64689e-20	8.70203	8.94802	8.62052	8.52698	8.72797	8.61753	7.49861	7.59788	7.61319	7.77866	7.83635	7.47484
ENSG00000073849.15	ST6GAL1	ST6 beta-galactoside alpha-2,6-sialyltransferase 1 [Source:HGNC Symbol;Acc:HGNC:10860]	346.797	-1.05065	0.31899	-3.29366	0.000988907	0.00262086	7.45698	7.94933	8.55143	8.75704	7.90954	9.07556	7.40722	7.34939	7.44143	8.0154	6.84764	7.51389
ENSG00000104980.8	TIMM44	translocase of inner mitochondrial membrane 44 [Source:HGNC Symbol;Acc:HGNC:17316]	267.364	-1.05103	0.143391	-7.3298	2.30499e-13	2.50502e-12	8.66569	8.87689	8.44284	8.6555	8.37506	8.40914	7.61886	7.13695	7.51142	7.87882	7.34966	7.2743
ENSG00000197483.10	ZNF628	zinc finger protein 628 [Source:HGNC Symbol;Acc:HGNC:28054]	74.0625	-1.05252	0.304099	-3.46112	0.000537933	0.00151691	6.92757	6.98456	6.66544	6.9578	6.17922	6.01957	5.80524	5.69941	5.81118	6.37691	5.75272	5.7389
ENSG00000105011.9	ASF1B	anti-silencing function 1B histone chaperone [Source:HGNC Symbol;Acc:HGNC:20996]	170.87	-1.05339	0.223885	-4.70505	2.53805e-06	1.11317e-05	8.40622	8.22206	8.10135	7.54133	8.35039	8.28874	6.74854	6.92565	7.36293	7.13764	7.15286	6.76388
ENSG00000260942.1	CAPN10-DT	CAPN10 divergent transcript [Source:HGNC Symbol;Acc:HGNC:48839]	189.344	-1.05399	0.349318	-3.01727	0.00255066	0.00617063	6.27173	6.75668	6.70515	6.87285	6.47413	7.4461	6.48987	6.35246	6.62009	5.84729	6.68066	7.44887
ENSG00000196126.11	HLA-DRB1	major histocompatibility complex, class II, DR beta 1 [Source:HGNC Symbol;Acc:HGNC:4948]	15598.4	-1.05458	0.368895	-2.85875	0.0042532	0.00974819	14.3661	13.9499	15.0589	12.7598	14.0722	14.1048	12.7024	13.1294	14.1162	11.8168	13.6364	12.7822
ENSG00000181830.8	SLC35C1	solute carrier family 35 member C1 [Source:HGNC Symbol;Acc:HGNC:20197]	481.759	-1.05523	0.160068	-6.5924	4.32781e-11	3.65909e-10	9.87066	9.4417	9.58535	9.8787	9.49512	9.35561	8.20836	8.14658	8.55421	8.90837	8.48369	8.0542
ENSG00000136457.10	CHAD	chondroadherin [Source:HGNC Symbol;Acc:HGNC:1909]	63.6795	-1.05651	0.273676	-3.86044	0.000113183	0.000369548	5.86011	6.16757	6.07527	5.90986	6.34381	6.53252	5.5715	5.48617	5.19234	5.13664	5.52772	6.2503
ENSG00000105519.17	CAPS	calcyphosine [Source:HGNC Symbol;Acc:HGNC:1487]	107.294	-1.05676	0.195416	-5.40774	6.38237e-08	3.59848e-07	7.5033	7.11006	7.77882	7.77448	7.24231	7.13877	6.35332	6.20174	6.66677	6.539	6.75856	6.50827
ENSG00000236552.2	RPL13AP5	ribosomal protein L13a pseudogene 5 [Source:HGNC Symbol;Acc:HGNC:23736]	345.004	-1.05756	0.198749	-5.3211	1.03143e-07	5.62025e-07	8.31721	8.82686	8.23288	8.98511	8.12623	8.73292	7.53428	7.38598	7.21839	7.93294	7.41777	7.47625
ENSG00000214253.9	FIS1	fission, mitochondrial 1 [Source:HGNC Symbol;Acc:HGNC:21689]	1078.3	-1.05954	0.131258	-8.07222	6.90334e-16	9.71659e-15	10.2752	10.4126	10.4483	10.8162	9.89921	10.301	9.32307	9.23226	9.0224	9.48655	9.42146	9.11435
ENSG00000139278.10	GLIPR1	GLI pathogenesis related 1 [Source:HGNC Symbol;Acc:HGNC:17001]	1081.81	-1.05998	0.268151	-3.95293	7.72008e-05	0.000260678	11.0166	10.5956	10.9135	11.3951	10.5872	10.391	9.64837	9.95777	8.77424	9.97872	10.1278	8.58416
ENSG00000154920.14	EME1	essential meiotic structure-specific endonuclease 1 [Source:HGNC Symbol;Acc:HGNC:24965]	59.9376	-1.06071	0.196738	-5.39147	6.98852e-08	3.92223e-07	6.23799	6.05322	6.27671	5.74219	6.24752	6.42578	5.38219	5.16427	5.67624	5.5194	5.43203	5.9437
ENSG00000215030.5	RPL13P12	ribosomal protein L13 pseudogene 12 [Source:HGNC Symbol;Acc:HGNC:35701]	211.924	-1.06081	0.265	-4.00307	6.25269e-05	0.000215014	7.37852	8.03733	7.10713	7.96688	7.20245	7.96607	6.9316	6.64511	6.83148	7.3286	6.50362	6.74132
ENSG00000108963.17	DPH1	diphthamide biosynthesis 1 [Source:HGNC Symbol;Acc:HGNC:3003]	268.384	-1.06085	0.195451	-5.42771	5.70817e-08	3.24631e-07	7.97724	8.31958	7.87661	7.62806	8.20945	8.27892	6.82465	6.67703	7.25562	7.139	6.70861	7.64653
ENSG00000108298.11	RPL19	ribosomal protein L19 [Source:HGNC Symbol;Acc:HGNC:10312]	10471	-1.06145	0.12078	-8.78834	1.51779e-18	2.75885e-17	13.4477	13.7844	13.2878	13.4525	13.4743	13.5597	12.4271	12.2648	12.3573	12.6574	12.3868	12.4816
ENSG00000079462.7	PAFAH1B3	platelet activating factor acetylhydrolase 1b catalytic subunit 3 [Source:HGNC Symbol;Acc:HGNC:8576]	53.3226	-1.06161	0.187024	-5.67635	1.37596e-08	8.55577e-08	6.65814	6.45307	6.63691	6.94759	6.47637	6.10982	5.6867	5.7363	5.87278	6.25716	5.8477	5.53091
ENSG00000185104.20	FAF1	Fas associated factor 1 [Source:HGNC Symbol;Acc:HGNC:3578]	501.627	-1.06195	0.0969223	-10.9567	6.173e-28	2.45037e-26	9.42184	9.22879	9.15994	9.52666	9.32249	9.37206	8.27884	8.47833	8.25759	8.26343	8.47376	8.15264
ENSG00000132005.9	RFX1	regulatory factor X1 [Source:HGNC Symbol;Acc:HGNC:9982]	88.0422	-1.06302	0.219005	-4.85387	1.21076e-06	5.59638e-06	7.50537	7.80446	7.06932	7.22304	7.25072	6.90877	6.51614	5.77526	6.07357	6.31367	6.5363	6.07413
ENSG00000133048.13	CHI3L1	chitinase 3 like 1 [Source:HGNC Symbol;Acc:HGNC:1932]	30055.1	-1.06326	0.47168	-2.25419	0.0241841	0.0456961	14.1007	12.8297	13.7203	14.2369	11.7666	13.2059	12.1793	14.0484	13.6525	14.6357	10.9415	11.6122
ENSG00000116221.15	MRPL37	mitochondrial ribosomal protein L37 [Source:HGNC Symbol;Acc:HGNC:14034]	986.789	-1.06337	0.131282	-8.09988	5.50129e-16	7.85573e-15	9.96533	9.98658	10.0011	9.88819	9.86205	10.3376	8.90345	8.71838	9.16554	9.02404	8.92888	8.96792
ENSG00000136942.15	RPL35	ribosomal protein L35 [Source:HGNC Symbol;Acc:HGNC:10344]	2064.84	-1.06362	0.145939	-7.2881	3.1435e-13	3.37707e-12	11.2537	11.6891	10.9933	11.2299	11.2307	11.2858	10.1589	9.76601	10.1381	10.6131	10.1125	10.1416
ENSG00000111077.17	TNS2	tensin 2 [Source:HGNC Symbol;Acc:HGNC:19737]	109.671	-1.06421	0.297046	-3.58263	0.00034015	0.00100339	6.82456	6.77451	7.96841	6.95599	6.40749	7.19695	6.74129	6.29606	6.50805	5.86924	5.78813	5.88891
ENSG00000062822.14	POLD1	DNA polymerase delta 1, catalytic subunit [Source:HGNC Symbol;Acc:HGNC:9175]	531.852	-1.06442	0.166704	-6.38511	1.71278e-10	1.3505e-09	9.54853	9.67126	9.45521	9.31105	8.9485	9.44991	8.10018	7.84124	8.14496	8.38197	8.60951	8.04532
ENSG00000233276.5	GPX1	glutathione peroxidase 1 [Source:HGNC Symbol;Acc:HGNC:4553]	5585.42	-1.06517	0.177528	-6.00001	1.97303e-09	1.36796e-08	12.9169	12.9456	12.5657	12.937	12.4546	12.3191	11.5485	11.0878	11.588	12.2938	11.5688	11.5469
ENSG00000184207.9	PGP	phosphoglycolate phosphatase [Source:HGNC Symbol;Acc:HGNC:8909]	179.406	-1.0654	0.249104	-4.27694	1.89476e-05	7.18173e-05	8.70103	8.91068	8.55623	7.94637	8.52359	8.10057	7.36002	7.204	7.27297	7.63895	7.43356	6.68823
ENSG00000071564.16	TCF3	transcription factor 3 [Source:HGNC Symbol;Acc:HGNC:11633]	383.682	-1.0663	0.143436	-7.43399	1.05373e-13	1.18178e-12	9.3097	9.4525	9.21879	8.92135	9.0469	8.89815	7.87338	7.68537	8.11999	8.17999	8.10269	7.88634
ENSG00000122378.14	PRXL2A	peroxiredoxin like 2A [Source:HGNC Symbol;Acc:HGNC:28651]	2022.18	-1.06648	0.174697	-6.10475	1.02959e-09	7.4104e-09	11.1442	11.0402	11.3024	11.4342	10.9776	10.9933	9.93114	10.2582	10.2495	10.3948	9.45291	10.0124
ENSG00000166441.13	RPL27A	ribosomal protein L27a [Source:HGNC Symbol;Acc:HGNC:10329]	6011.29	-1.06715	0.0970408	-10.9969	3.9553e-28	1.58608e-26	12.6499	12.9668	12.5215	12.4945	12.7435	12.7964	11.7013	11.6552	11.5757	11.7588	11.5059	11.7108
ENSG00000214706.10	IFRD2	interferon related developmental regulator 2 [Source:HGNC Symbol;Acc:HGNC:5457]	144.401	-1.06736	0.247013	-4.32109	1.55263e-05	5.98307e-05	8.34243	8.59285	8.01009	8.03914	7.86623	7.38076	6.20585	6.2124	7.10333	7.32485	6.32967	7.03928
ENSG00000071246.11	VASH1	vasohibin 1 [Source:HGNC Symbol;Acc:HGNC:19964]	1189.53	-1.06752	0.23757	-4.49351	7.00604e-06	2.85664e-05	11.021	11.5373	11.3379	10.7384	11.2078	11.1964	9.83948	9.21452	9.65475	9.34283	10.0594	9.97364
ENSG00000233006.8	MIR3936HG	MIR3936 host gene [Source:HGNC Symbol;Acc:HGNC:40538]	58.9259	-1.06787	0.174642	-6.11461	9.67927e-10	6.97938e-09	6.60536	6.46344	6.39214	6.41319	6.52348	6.35506	5.66749	6.15052	5.56477	5.72828	5.76857	5.76896
ENSG00000152127.9	MGAT5	alpha-1,6-mannosylglycoprotein 6-beta-N-acetylglucosaminyltransferase [Source:HGNC Symbol;Acc:HGNC:7049]	4531.42	-1.068	0.128561	-8.30733	9.78811e-17	1.51081e-15	12.4356	12.3536	12.7972	12.7764	12.4872	12.5322	10.9375	11.2263	11.399	11.4887	11.0477	11.7245
ENSG00000232485.3		novel transcript	64.3867	-1.0685	0.185287	-5.76675	8.08156e-09	5.19276e-08	6.36916	6.07703	6.50579	6.64267	5.91393	6.61264	5.33173	5.31373	6.01964	5.75538	5.46243	5.82896
ENSG00000234912.12	SNHG20	small nucleolar RNA host gene 20 [Source:HGNC Symbol;Acc:HGNC:33099]	77.8621	-1.06905	0.200169	-5.34072	9.25771e-08	5.08398e-07	6.40765	6.5769	6.57101	6.70339	6.5698	6.68663	6.01986	5.55795	5.91216	5.91025	6.17281	6.05893
ENSG00000131368.8	MRPS25	mitochondrial ribosomal protein S25 [Source:HGNC Symbol;Acc:HGNC:14511]	514.054	-1.06984	0.169123	-6.3258	2.5192e-10	1.94881e-09	9.57008	9.35261	9.68574	9.42931	9.22117	9.08282	7.6809	7.78797	8.7861	8.43012	7.82639	8.24502
ENSG00000078902.16	TOLLIP	toll interacting protein [Source:HGNC Symbol;Acc:HGNC:16476]	1025.76	-1.06991	0.155513	-6.87985	5.9916e-12	5.60081e-11	10.8354	10.9124	10.6695	10.8434	10.4419	10.3224	9.41949	9.04577	9.16359	9.84521	9.58414	8.96776
ENSG00000189319.14	FAM53B	family with sequence similarity 53 member B [Source:HGNC Symbol;Acc:HGNC:28968]	474.128	-1.06998	0.183398	-5.83421	5.40469e-09	3.55411e-08	9.8804	10.0933	9.28628	9.18345	9.87995	9.68074	8.03849	7.93517	8.33357	8.62801	8.1267	8.49355
ENSG00000178921.14	PFAS	phosphoribosylformylglycinamidine synthase [Source:HGNC Symbol;Acc:HGNC:8863]	174.343	-1.07137	0.242046	-4.42632	9.58547e-06	3.82349e-05	8.31375	8.65208	8.14777	8.32095	8.20211	8.03909	6.38449	6.48748	7.23294	7.56878	6.52877	6.8438
ENSG00000141510.17	TP53	tumor protein p53 [Source:HGNC Symbol;Acc:HGNC:11998]	698.081	-1.07172	0.155895	-6.87465	6.21428e-12	5.79517e-11	9.43743	9.73064	9.21495	8.91368	9.34298	9.42219	8.22546	7.79516	8.74696	8.18395	8.17	8.75585
ENSG00000125534.10	PPDPF	pancreatic progenitor cell differentiation and proliferation factor [Source:HGNC Symbol;Acc:HGNC:16142]	1127.76	-1.07228	0.283517	-3.78205	0.000155539	0.000493173	10.1039	10.0006	9.77579	9.48227	9.6479	9.5985	8.59684	8.18694	8.73049	8.54396	8.99257	9.09512
ENSG00000269293.3	ZSCAN16-AS1	ZSCAN16 antisense RNA 1 [Source:HGNC Symbol;Acc:HGNC:48982]	94.3541	-1.07292	0.214315	-5.00629	5.54899e-07	2.70851e-06	7.21879	7.53345	6.80776	6.65783	7.70272	7.14092	6.24533	6.13113	6.116	6.5257	6.21378	6.47381
ENSG00000169682.18	SPNS1	sphingolipid transporter 1 (putative) [Source:HGNC Symbol;Acc:HGNC:30621]	143.1	-1.07427	0.187781	-5.72085	1.05991e-08	6.6965e-08	7.3277	7.47052	7.29729	7.4475	7.86804	7.08803	6.20505	6.24613	6.28265	6.36168	6.40286	6.92956
ENSG00000172428.11	COPS9	COP9 signalosome subunit 9 [Source:HGNC Symbol;Acc:HGNC:21314]	155.499	-1.07427	0.194379	-5.52668	3.26354e-08	1.92164e-07	8.28776	8.2747	8.1885	7.81371	8.1529	7.7036	7.1053	6.89083	6.75771	7.04939	7.37355	6.76997
ENSG00000175294.6	CATSPER1	cation channel sperm associated 1 [Source:HGNC Symbol;Acc:HGNC:17116]	341.759	-1.07556	0.136892	-7.85701	3.93422e-15	5.17426e-14	8.55737	8.82394	8.97962	8.95479	8.75046	9.05314	7.61018	7.57254	7.57429	7.46337	8.30127	7.66043
ENSG00000183307.4	TMEM121B	transmembrane protein 121B [Source:HGNC Symbol;Acc:HGNC:1844]	158.737	-1.07571	0.357675	-3.00751	0.00263396	0.00634871	7.32582	7.05241	8.32684	7.96755	6.58658	8.31306	7.11021	7.32661	7.21966	6.94469	6.68088	5.56132
ENSG00000184640.18	SEPTIN9	septin 9 [Source:HGNC Symbol;Acc:HGNC:7323]	5863.63	-1.07609	0.169771	-6.33848	2.32048e-10	1.80218e-09	12.7495	13.1829	12.6879	12.8761	12.2732	12.996	11.7068	11.3142	11.2428	11.7903	11.7101	11.3089
ENSG00000099795.7	NDUFB7	NADH:ubiquinone oxidoreductase subunit B7 [Source:HGNC Symbol;Acc:HGNC:7702]	296.93	-1.07631	0.238387	-4.51498	6.33214e-06	2.60348e-05	9.21367	9.54682	8.88723	8.89705	8.62392	8.30557	7.84063	7.11711	7.55756	8.00752	8.08193	7.47646
ENSG00000111906.18	HDDC2	HD domain containing 2 [Source:HGNC Symbol;Acc:HGNC:21078]	823.569	-1.07658	0.177478	-6.06599	1.31143e-09	9.29594e-09	10.3939	10.4171	10.1508	10.3893	10.2573	10.0352	8.9254	9.18811	9.27495	9.21879	8.75083	9.01644
ENSG00000100577.19	GSTZ1	glutathione S-transferase zeta 1 [Source:HGNC Symbol;Acc:HGNC:4643]	249.282	-1.07663	0.149231	-7.21457	5.41062e-13	5.66098e-12	8.29703	8.77871	8.42701	8.41075	8.4561	8.53272	7.67245	7.32138	6.92741	7.23226	7.91526	7.40361
ENSG00000184500.15	PROS1	protein S [Source:HGNC Symbol;Acc:HGNC:9456]	849.135	-1.07805	0.162596	-6.63024	3.3514e-11	2.87688e-10	10.2602	10.2513	10.3109	9.72912	10.605	10.1324	8.89573	9.23545	9.40349	9.24606	9.06555	8.51878
ENSG00000167526.13	RPL13	ribosomal protein L13 [Source:HGNC Symbol;Acc:HGNC:10303]	5006.41	-1.08136	0.144411	-7.4881	6.98754e-14	7.98245e-13	12.3852	12.8866	12.1519	12.3322	12.3903	12.6123	11.3837	11.0937	11.2845	11.5984	11.2848	11.423
ENSG00000161395.14	PGAP3	post-GPI attachment to proteins 3 [Source:HGNC Symbol;Acc:HGNC:23719]	212.593	-1.08305	0.114696	-9.44278	3.63021e-21	8.27046e-20	8.21516	8.46383	8.22311	8.12228	8.49221	8.14614	7.37771	6.80532	7.16464	7.08524	7.15313	7.03766
ENSG00000040487.13	SLC66A1	solute carrier family 66 member 1 [Source:HGNC Symbol;Acc:HGNC:26001]	813.847	-1.08406	0.17548	-6.17767	6.50566e-10	4.79122e-09	9.91061	9.80053	10.0109	10.449	9.40057	9.77739	8.6816	8.62509	8.54172	9.13609	8.58048	8.1799
ENSG00000197813.6		novel transcript	100.035	-1.08533	0.393986	-2.75474	0.00587395	0.0130165	5.97496	6.66049	5.65582	7.51749	6.57088	7.22717	5.67192	5.34152	5.40952	6.86706	5.80742	6.49503
ENSG00000178175.12	ZNF366	zinc finger protein 366 [Source:HGNC Symbol;Acc:HGNC:18316]	341.72	-1.08535	0.275923	-3.93351	8.3713e-05	0.000280935	8.3366	8.24837	8.6334	8.52362	8.02184	8.63533	6.67389	6.55684	7.95992	7.87829	6.4679	8.46614
ENSG00000245060.8	LINC00847	long intergenic non-protein coding RNA 847 [Source:HGNC Symbol;Acc:HGNC:45050]	532.949	-1.08584	0.248034	-4.3778	1.19884e-05	4.7159e-05	8.41342	8.36917	8.64022	8.59286	8.56998	9.02766	7.95263	7.80668	7.5875	8.00365	7.80599	8.842
ENSG00000269981.1		novel pseudogene	115.143	-1.08663	0.385457	-2.81908	0.00481621	0.0108925	6.66271	6.31898	8.0924	7.28137	5.87911	6.81689	5.5751	5.34294	6.6883	6.45242	6.11068	6.13917
ENSG00000260367.2		novel transcript, antisense to SPNS1	59.7896	-1.08666	0.225765	-4.81324	1.485e-06	6.76531e-06	6.18807	6.39762	6.31416	6.42572	6.84774	6.19976	5.63187	5.49264	5.34658	5.3296	5.5631	6.15986
ENSG00000180900.19	SCRIB	scribble planar cell polarity protein [Source:HGNC Symbol;Acc:HGNC:30377]	135.513	-1.08736	0.282408	-3.8503	0.000117971	0.000384008	8.5195	8.78855	8.15045	7.89913	8.06429	7.60379	7.19826	6.33257	6.46134	6.60511	7.54278	6.77862
ENSG00000100823.12	APEX1	apurinic/apyrimidinic endodeoxyribonuclease 1 [Source:HGNC Symbol;Acc:HGNC:587]	1395.49	-1.08775	0.172509	-6.30549	2.87293e-10	2.21286e-09	10.9895	11.2143	10.5612	10.1845	10.9943	11.0599	9.00015	9.01914	10.1784	9.97842	9.25109	9.74077
ENSG00000142197.12	DOP1B	DOP1 leucine zipper like protein B [Source:HGNC Symbol;Acc:HGNC:1291]	1170.94	-1.08852	0.218244	-4.98763	6.11233e-07	2.96035e-06	10.5425	10.3614	10.9353	10.9859	10.4863	10.8089	9.33486	9.56666	9.33402	9.78618	9.858	8.93585
ENSG00000004777.18	ARHGAP33	Rho GTPase activating protein 33 [Source:HGNC Symbol;Acc:HGNC:23085]	75.9222	-1.08858	0.202663	-5.37136	7.81453e-08	4.34646e-07	7.422	7.62938	7.12226	6.53203	7.03471	6.63027	6.31278	6.04486	5.90746	5.76209	6.54934	6.08074
ENSG00000180263.14	FGD6	FYVE, RhoGEF and PH domain containing 6 [Source:HGNC Symbol;Acc:HGNC:21740]	611.711	-1.08864	0.18485	-5.88933	3.87761e-09	2.58802e-08	9.01082	8.39961	9.43735	9.48607	8.83411	9.19837	8.1049	8.39598	8.54379	8.50441	7.934	8.06008
ENSG00000135596.18	MICAL1	microtubule associated monooxygenase, calponin and LIM domain containing 1 [Source:HGNC Symbol;Acc:HGNC:20619]	4953.05	-1.08933	0.156391	-6.96542	3.2743e-12	3.16618e-11	12.3832	12.6664	12.4484	12.6071	12.4304	12.5498	11.7947	11.2928	11.0895	11.3506	11.9202	11.5045
ENSG00000171858.18	RPS21	ribosomal protein S21 [Source:HGNC Symbol;Acc:HGNC:10409]	1835.06	-1.08963	0.128749	-8.46325	2.60025e-17	4.21554e-16	11.0114	11.4017	10.9291	10.9735	11.0044	11.1006	9.80693	9.7714	9.88821	10.3786	9.83779	9.83434
ENSG00000003147.19	ICA1	islet cell autoantigen 1 [Source:HGNC Symbol;Acc:HGNC:5343]	77.8638	-1.09118	0.270067	-4.04041	5.33589e-05	0.000186291	6.22084	6.8326	6.0619	5.51391	6.88561	6.43758	5.57202	5.70775	5.26125	5.10719	5.7954	6.18189
ENSG00000104863.12	LIN7B	lin-7 homolog B, crumbs cell polarity complex component [Source:HGNC Symbol;Acc:HGNC:17788]	78.6609	-1.09233	0.189051	-5.77795	7.56143e-09	4.8777e-08	7.07279	7.48768	7.31281	7.11771	6.85358	6.86318	6.06997	5.90938	6.10651	5.77994	6.2184	5.98052
ENSG00000180385.8	EMC3-AS1	EMC3 antisense RNA 1 [Source:HGNC Symbol;Acc:HGNC:49223]	50.5836	-1.09255	0.194634	-5.61334	1.98459e-08	1.2084e-07	6.38415	5.81351	6.28708	6.55635	6.19892	6.11384	5.34746	5.40365	5.91826	6.15441	5.39462	5.38526
ENSG00000186409.17	CCDC30	coiled-coil domain containing 30 [Source:HGNC Symbol;Acc:HGNC:26103]	182.611	-1.09285	0.255116	-4.28375	1.83772e-05	6.99116e-05	7.12659	6.86056	7.83203	8.14111	7.05352	7.58021	6.34791	6.99895	6.83193	6.70385	6.71981	7.19423
ENSG00000146192.15	FGD2	FYVE, RhoGEF and PH domain containing 2 [Source:HGNC Symbol;Acc:HGNC:3664]	1580.98	-1.09399	0.199257	-5.49035	4.01144e-08	2.32992e-07	11.1828	11.6978	10.7701	10.5851	11.4042	10.5044	9.87708	9.15761	10.0329	9.89239	9.48367	10.3415
ENSG00000188735.13	TMEM120B	transmembrane protein 120B [Source:HGNC Symbol;Acc:HGNC:32008]	224.949	-1.09399	0.12751	-8.57969	9.51279e-18	1.62395e-16	8.2112	8.50736	8.44285	8.36499	7.91774	8.18678	6.86991	6.83429	6.96801	7.22349	6.73881	7.55367
ENSG00000189046.11	ALKBH2	alkB homolog 2, alpha-ketoglutarate dependent dioxygenase [Source:HGNC Symbol;Acc:HGNC:32487]	70.5004	-1.09418	0.242003	-4.52137	6.14396e-06	2.53141e-05	6.03306	6.16869	5.83857	6.45	6.0436	6.54848	5.05623	5.29801	5.92306	6.07095	5.31477	5.76709
ENSG00000197362.15	ZNF786	zinc finger protein 786 [Source:HGNC Symbol;Acc:HGNC:21806]	131.061	-1.09442	0.195925	-5.58592	2.3246e-08	1.39982e-07	8.13898	8.09082	7.75751	8.07807	8.01421	7.69808	6.51422	6.49951	6.61919	6.62608	6.7083	7.0056
ENSG00000136840.19	ST6GALNAC4	ST6 N-acetylgalactosaminide alpha-2,6-sialyltransferase 4 [Source:HGNC Symbol;Acc:HGNC:17846]	853.299	-1.09476	0.228647	-4.78801	1.6844e-06	7.60672e-06	10.3672	10.1086	10.0979	10.6233	9.24167	9.75557	8.67862	8.93618	8.70135	9.18062	8.94451	8.55635
ENSG00000165138.18	ANKS6	ankyrin repeat and sterile alpha motif domain containing 6 [Source:HGNC Symbol;Acc:HGNC:26724]	94.571	-1.09483	0.254765	-4.29739	1.72822e-05	6.60657e-05	7.23168	7.14226	7.6746	7.72385	6.98307	7.29527	5.43718	6.10653	6.4271	6.48617	5.91309	6.07383
ENSG00000063127.16	SLC6A16	solute carrier family 6 member 16 [Source:HGNC Symbol;Acc:HGNC:13622]	229.505	-1.09528	0.392454	-2.79084	0.00525718	0.0117853	6.69819	7.36752	6.46185	8.66069	7.29518	8.30143	6.88661	6.53975	6.14821	7.90617	6.32892	7.60708
ENSG00000160214.13	RRP1	ribosomal RNA processing 1 [Source:HGNC Symbol;Acc:HGNC:18785]	1114.83	-1.09551	0.224637	-4.8768	1.07821e-06	5.03104e-06	9.82781	10.1758	9.75605	10.176	9.59228	10.0308	8.55789	8.34264	8.96168	9.40584	8.50554	9.53455
ENSG00000166562.9	SEC11C	SEC11 homolog C, signal peptidase complex subunit [Source:HGNC Symbol;Acc:HGNC:23400]	219.519	-1.09631	0.193421	-5.668	1.44472e-08	8.95216e-08	8.33235	8.45179	8.25712	8.24028	8.22227	8.15782	7.39963	7.55125	7.08835	7.32802	7.55121	6.77376
ENSG00000006062.17	MAP3K14	mitogen-activated protein kinase kinase kinase 14 [Source:HGNC Symbol;Acc:HGNC:6853]	300.535	-1.09762	0.185267	-5.92454	3.13169e-09	2.11678e-08	8.97408	9.29394	8.65356	8.75261	8.90185	8.70827	7.45722	6.86078	7.24558	7.92804	7.24032	8.22282
ENSG00000166557.13	TMED3	transmembrane p24 trafficking protein 3 [Source:HGNC Symbol;Acc:HGNC:28889]	2007.48	-1.098	0.103237	-10.6357	2.03355e-26	7.25178e-25	11.1694	10.9987	11.2323	11.3496	10.7767	11.152	9.73657	9.93893	10.1182	10.387	9.83911	9.86335
ENSG00000100523.14	DDHD1	DDHD domain containing 1 [Source:HGNC Symbol;Acc:HGNC:19714]	1100.19	-1.09848	0.158435	-6.93332	4.11072e-12	3.92667e-11	10.0592	9.80617	9.77382	9.81722	10.3785	9.87786	8.76658	9.10332	9.37677	9.38896	8.78559	9.63654
ENSG00000266835.6	GAPLINC	gastric adenocarcinoma associated, positive CD44 regulator, long intergenic non-coding RNA [Source:HGNC Symbol;Acc:HGNC:51308]	534.253	-1.09929	0.107873	-10.1907	2.18273e-24	6.49827e-23	9.21095	9.39182	9.57007	9.52927	9.04769	9.56275	8.77701	8.64523	8.12342	8.07771	8.51036	8.22128
ENSG00000157617.17	C2CD2	C2 calcium dependent domain containing 2 [Source:HGNC Symbol;Acc:HGNC:1266]	271.744	-1.09962	0.115685	-9.50531	1.99459e-21	4.67681e-20	8.41862	8.31571	8.3081	8.34417	8.46026	8.16424	6.99505	7.21573	7.06612	7.5603	7.25746	7.753
ENSG00000160789.20	LMNA	lamin A/C [Source:HGNC Symbol;Acc:HGNC:6636]	2939.07	-1.09986	0.179686	-6.12102	9.29786e-10	6.72162e-09	12.1429	12.262	11.9008	11.9172	11.6561	11.8625	11.1926	10.2121	10.3287	10.7186	11.0477	10.474
ENSG00000076003.5	MCM6	minichromosome maintenance complex component 6 [Source:HGNC Symbol;Acc:HGNC:6949]	377.687	-1.10007	0.188233	-5.84417	5.09095e-09	3.35791e-08	9.26996	9.33176	8.92488	8.37901	9.31163	8.77872	7.51781	7.31111	8.25725	7.64793	7.25866	7.92976
ENSG00000101844.18	ATG4A	autophagy related 4A cysteine peptidase [Source:HGNC Symbol;Acc:HGNC:16489]	993.449	-1.10121	0.183093	-6.01446	1.80486e-09	1.25758e-08	10.2571	9.53988	10.3301	10.6257	9.83007	9.88208	8.76654	9.34206	9.59917	9.70515	8.66073	8.77957
ENSG00000074964.17	ARHGEF10L	Rho guanine nucleotide exchange factor 10 like [Source:HGNC Symbol;Acc:HGNC:25540]	2220.71	-1.10202	0.183795	-5.99589	2.02368e-09	1.39962e-08	11.8304	12.2173	11.5521	11.5471	11.6978	11.2521	10.6605	9.72846	10.3416	10.6424	10.497	10.456
ENSG00000164587.13	RPS14	ribosomal protein S14 [Source:HGNC Symbol;Acc:HGNC:10387]	6630.99	-1.1033	0.103751	-10.6341	2.06722e-26	7.35849e-25	12.7927	13.1253	12.7223	12.7325	12.7833	12.9615	11.7376	11.6505	11.7586	11.9728	11.6295	11.8915
ENSG00000076555.15	ACACB	acetyl-CoA carboxylase beta [Source:HGNC Symbol;Acc:HGNC:85]	671.978	-1.104	0.163116	-6.76821	1.30388e-11	1.172e-10	9.50629	10.3591	9.40065	8.92095	9.7229	9.45619	8.47194	8.39956	8.45759	8.57348	8.35681	8.76507
ENSG00000268849.5	SIGLEC22P	sialic acid binding Ig like lectin 22, pseudogene [Source:HGNC Symbol;Acc:HGNC:15611]	74.8478	-1.10403	0.186077	-5.93319	2.97106e-09	2.01097e-08	7.07362	7.6415	7.23421	6.91764	7.24363	6.87348	6.07832	5.9472	6.18271	5.94685	6.39918	5.99357
ENSG00000079308.19	TNS1	tensin 1 [Source:HGNC Symbol;Acc:HGNC:11973]	13322.4	-1.10413	0.295932	-3.73103	0.000190699	0.000593451	12.6462	12.4373	13.7188	12.4797	12.4222	14.098	12.1902	11.9636	12.4588	11.6492	11.8858	13.3965
ENSG00000112306.8	RPS12	ribosomal protein S12 [Source:HGNC Symbol;Acc:HGNC:10385]	5780.4	-1.10426	0.122311	-9.02825	1.74445e-19	3.43109e-18	12.4409	12.8813	12.32	12.4724	12.6444	12.8131	11.5985	11.4112	11.405	11.7782	11.4477	11.5195
ENSG00000285693.1		Novel transcript	237.184	-1.1054	0.421094	-2.62507	0.00866302	0.0183942	6.40518	6.11356	6.60307	6.84565	6.19541	6.92562	5.91054	6.05322	6.68066	6.17164	6.57464	7.53938
ENSG00000132600.16	PRMT7	protein arginine methyltransferase 7 [Source:HGNC Symbol;Acc:HGNC:25557]	249.153	-1.10546	0.14653	-7.54423	4.54973e-14	5.33081e-13	8.69947	8.83748	8.20887	8.239	8.59472	8.2956	7.27409	6.89983	7.35259	7.36011	7.29833	7.57184
ENSG00000147813.16	NAPRT	nicotinate phosphoribosyltransferase [Source:HGNC Symbol;Acc:HGNC:30450]	217.75	-1.10563	0.223545	-4.94591	7.57891e-07	3.61452e-06	8.78398	8.96527	8.11156	7.69002	8.31414	7.67025	6.93713	6.79114	7.20397	7.22634	7.4209	7.21332
ENSG00000100568.11	VTI1B	vesicle transport through interaction with t-SNAREs 1B [Source:HGNC Symbol;Acc:HGNC:17793]	749.236	-1.10596	0.166193	-6.65469	2.83907e-11	2.4564e-10	9.99086	10.2456	9.93685	9.57021	10.2196	10.1617	9.19445	8.8143	8.5872	8.30192	9.22217	8.99215
ENSG00000167543.16	TP53I13	tumor protein p53 inducible protein 13 [Source:HGNC Symbol;Acc:HGNC:25102]	361.607	-1.10615	0.21232	-5.20983	1.89015e-07	9.88545e-07	9.74509	10.0276	9.31108	9.34294	9.54377	8.5771	8.14581	7.86481	8.00522	8.31578	8.15471	8.02776
ENSG00000267764.1		novel transcript, antisense to CTIF	101.561	-1.10705	0.311187	-3.55751	0.000374381	0.00109272	5.8107	6.46769	6.51746	6.87276	5.83961	6.7874	5.43829	5.91559	5.68266	4.91782	5.98761	6.3834
ENSG00000065268.10	WDR18	WD repeat domain 18 [Source:HGNC Symbol;Acc:HGNC:17956]	130.222	-1.10739	0.216713	-5.10993	3.22271e-07	1.63457e-06	8.03972	7.96097	7.98447	7.39235	7.21216	7.29646	6.52742	6.46075	7.18274	6.57561	6.22524	6.50122
ENSG00000183647.10	ZNF530	zinc finger protein 530 [Source:HGNC Symbol;Acc:HGNC:29297]	51.974	-1.10745	0.24383	-4.54188	5.57547e-06	2.31563e-05	6.24261	6.39367	6.60907	6.42047	6.64205	6.50311	5.79701	5.92838	5.22242	4.96584	5.72995	5.10778
ENSG00000101417.12	PXMP4	peroxisomal membrane protein 4 [Source:HGNC Symbol;Acc:HGNC:15920]	129.812	-1.10764	0.144415	-7.6698	1.7227e-14	2.11031e-13	7.73153	7.92393	7.73533	7.62395	7.96412	7.53224	6.62298	6.67163	6.62765	6.71308	6.37939	6.51612
ENSG00000107537.14	PHYH	phytanoyl-CoA 2-hydroxylase [Source:HGNC Symbol;Acc:HGNC:8940]	436.839	-1.1077	0.144028	-7.69085	1.46164e-14	1.80418e-13	9.29948	9.24334	8.95622	8.9233	9.50336	8.99422	7.75914	7.98975	8.13471	7.92936	8.10346	7.8741
ENSG00000074855.11	ANO8	anoctamin 8 [Source:HGNC Symbol;Acc:HGNC:29329]	92.2619	-1.10826	0.282579	-3.92194	8.78374e-05	0.000293723	7.12792	7.72623	6.92371	6.18917	7.66569	7.3193	6.14746	5.80479	6.00904	5.69102	7.29567	5.78025
ENSG00000089327.15	FXYD5	FXYD domain containing ion transport regulator 5 [Source:HGNC Symbol;Acc:HGNC:4029]	4870.17	-1.10868	0.140858	-7.87091	3.52069e-15	4.63971e-14	12.1033	12.2787	12.5301	12.2714	11.9748	12.3793	11.2513	11.0864	11.1974	11.0859	11.3888	10.9742
ENSG00000126882.13	FAM78A	family with sequence similarity 78 member A [Source:HGNC Symbol;Acc:HGNC:25465]	1425.05	-1.10941	0.139234	-7.96796	1.61321e-15	2.19972e-14	10.8819	11.0064	10.8475	10.8119	10.872	10.6707	8.9298	8.99907	9.79357	9.67501	9.40554	9.77633
ENSG00000242086.8	MUC20-OT1	MUC20 overlapping transcript [Source:HGNC Symbol;Acc:HGNC:53807]	101.082	-1.1106	0.286337	-3.87864	0.000105043	0.000344745	7.2444	6.53915	7.67274	6.72608	6.94092	6.38255	6.21811	7.04912	6.91384	5.98943	6.44099	5.97866
ENSG00000175147.13	TMEM51-AS1	TMEM51 antisense RNA 1 [Source:HGNC Symbol;Acc:HGNC:26301]	444.295	-1.11064	0.271442	-4.09162	4.28364e-05	0.000151903	7.86193	8.25224	8.96375	7.93355	8.4162	9.35971	7.94558	7.83714	7.99021	7.38303	7.3473	8.71113
ENSG00000120594.17	PLXDC2	plexin domain containing 2 [Source:HGNC Symbol;Acc:HGNC:21013]	8571.32	-1.11096	0.105087	-10.5718	4.02827e-26	1.39106e-24	13.5789	13.5561	13.5775	13.441	13.6604	13.3747	12.2228	12.3491	12.5292	12.1665	12.45	11.9908
ENSG00000218175.2		ribosomal protein, large, P1 (RPLP1) pseudogene	73.3144	-1.11136	0.290693	-3.82314	0.000131762	0.000425051	6.30631	6.57304	6.04016	7.19169	6.31324	6.61873	5.45388	5.42263	5.88346	5.77802	5.25301	6.00424
ENSG00000286190.1		uncharacterized LOC728392 [Source:NCBI gene;Acc:728392]	68.586	-1.11185	0.237166	-4.68807	2.75791e-06	1.20049e-05	6.43524	6.64353	6.57102	5.88564	6.60216	6.46343	5.39822	5.44624	5.71482	5.69708	5.45455	6.26548
ENSG00000138363.15	ATIC	5-aminoimidazole-4-carboxamide ribonucleotide formyltransferase/IMP cyclohydrolase [Source:HGNC Symbol;Acc:HGNC:794]	689.929	-1.11186	0.2341	-4.74949	2.03932e-06	9.07189e-06	10.2442	10.2596	9.67073	10.0637	10.1971	9.84571	8.0344	8.39783	9.06896	9.32464	8.36354	8.59191
ENSG00000145911.6	N4BP3	NEDD4 binding protein 3 [Source:HGNC Symbol;Acc:HGNC:29852]	347.551	-1.11249	0.455618	-2.44172	0.0146174	0.0293259	6.20095	6.0913	7.52878	7.34346	6.41999	8.83731	7.64187	6.85525	6.39447	6.76652	7.39884	7.60135
ENSG00000186638.16	KIF24	kinesin family member 24 [Source:HGNC Symbol;Acc:HGNC:19916]	109.427	-1.11282	0.151547	-7.34306	2.0876e-13	2.27885e-12	7.4404	7.06424	7.34183	7.1834	7.46821	6.89654	5.7763	6.34077	6.57573	6.56781	6.09916	6.01019
ENSG00000166851.15	PLK1	polo like kinase 1 [Source:HGNC Symbol;Acc:HGNC:9077]	110.604	-1.11457	0.213518	-5.22004	1.78886e-07	9.39569e-07	7.95027	8.0008	7.44525	7.20328	7.95134	7.25507	6.45156	6.14567	6.33215	6.48743	6.30408	6.78144
ENSG00000140398.14	NEIL1	nei like DNA glycosylase 1 [Source:HGNC Symbol;Acc:HGNC:18448]	58.1832	-1.11459	0.192718	-5.78354	7.31448e-09	4.73549e-08	6.65074	7.19133	6.82315	6.43894	7.11607	6.71243	5.94964	5.98826	5.77863	5.92425	6.14003	5.66938
ENSG00000184216.14	IRAK1	interleukin 1 receptor associated kinase 1 [Source:HGNC Symbol;Acc:HGNC:6112]	3247.82	-1.1155	0.174006	-6.41073	1.44822e-10	1.153e-09	11.9905	12.2489	11.9221	12.1219	11.4952	11.6927	10.7807	10.2333	10.4314	11.0884	10.8556	10.7484
ENSG00000167920.10	TMEM99	transmembrane protein 99 (putative) [Source:HGNC Symbol;Acc:HGNC:28305]	56.3289	-1.11731	0.145885	-7.65882	1.87644e-14	2.28865e-13	6.7059	6.10658	6.60566	6.34886	6.36169	6.33812	5.56641	5.86991	5.60536	5.86167	5.76283	5.42071
ENSG00000123064.12	DDX54	DEAD-box helicase 54 [Source:HGNC Symbol;Acc:HGNC:20084]	363.287	-1.11778	0.146047	-7.65353	1.95532e-14	2.37896e-13	9.15668	9.40985	8.94623	9.12782	8.74083	8.7564	7.65387	7.36291	7.98973	8.39744	7.80737	7.84857
ENSG00000188186.10	LAMTOR4	late endosomal/lysosomal adaptor, MAPK and MTOR activator 4 [Source:HGNC Symbol;Acc:HGNC:33772]	889.226	-1.11792	0.136286	-8.20278	2.34898e-16	3.49925e-15	10.3503	10.6966	10.0154	10.3011	10.3527	10.0923	9.31585	8.89935	8.74789	9.36423	9.36468	8.81905
ENSG00000069020.18	MAST4	microtubule associated serine/threonine kinase family member 4 [Source:HGNC Symbol;Acc:HGNC:19037]	361.971	-1.11801	0.270514	-4.13292	3.58185e-05	0.000129137	8.07272	8.0009	8.27156	7.62652	8.05655	8.48605	7.70085	6.35411	7.23883	6.34949	7.23803	8.0773
ENSG00000168765.17	GSTM4	glutathione S-transferase mu 4 [Source:HGNC Symbol;Acc:HGNC:4636]	515.055	-1.11863	0.179619	-6.22778	4.73091e-10	3.55479e-09	8.71198	8.7439	9.16886	9.06303	9.1371	9.14631	7.31843	7.88209	8.29029	8.53045	8.13684	7.70639
ENSG00000167965.18	MLST8	MTOR associated protein, LST8 homolog [Source:HGNC Symbol;Acc:HGNC:24825]	367.883	-1.11947	0.16656	-6.72116	1.80282e-11	1.59566e-10	9.201	9.49531	8.94187	9.30191	8.951	8.94933	7.93695	7.57031	8.14664	8.44915	7.88593	7.57099
ENSG00000159423.17	ALDH4A1	aldehyde dehydrogenase 4 family member A1 [Source:HGNC Symbol;Acc:HGNC:406]	126.404	-1.12222	0.185143	-6.06133	1.34997e-09	9.5553e-09	8.22256	8.39018	7.74362	7.90512	8.09021	7.67213	6.87733	6.54133	6.67295	7.12215	7.04041	6.63522
ENSG00000135835.12	KIAA1614	KIAA1614 [Source:HGNC Symbol;Acc:HGNC:29327]	177.51	-1.12242	0.143067	-7.8454	4.31559e-15	5.66068e-14	8.10054	7.95898	8.1433	8.4738	8.33253	7.69297	6.82518	7.39837	7.09603	7.32472	7.20768	7.07549
ENSG00000153443.13	UBALD1	UBA like domain containing 1 [Source:HGNC Symbol;Acc:HGNC:29576]	360.051	-1.12252	0.218048	-5.14802	2.63252e-07	1.35162e-06	9.45684	9.4123	9.2539	9.56845	8.3685	8.61095	7.93659	7.59757	8.00512	8.40864	8.09627	7.13067
ENSG00000108846.16	ABCC3	ATP binding cassette subfamily C member 3 [Source:HGNC Symbol;Acc:HGNC:54]	7285.8	-1.12308	0.147439	-7.61721	2.59212e-14	3.11134e-13	12.9129	13.298	13.1031	13.0503	13.0546	13.4841	11.7448	11.6607	11.6382	11.6916	12.1014	12.2023
ENSG00000128309.16	MPST	mercaptopyruvate sulfurtransferase [Source:HGNC Symbol;Acc:HGNC:7223]	474.22	-1.12507	0.137606	-8.17602	2.93373e-16	4.32769e-15	9.46187	9.70738	9.54196	9.19288	9.42317	8.81326	7.97078	7.98187	8.182	8.13772	8.17673	8.268
ENSG00000100060.18	MFNG	MFNG O-fucosylpeptide 3-beta-N-acetylglucosaminyltransferase [Source:HGNC Symbol;Acc:HGNC:7038]	1200.33	-1.12556	0.15215	-7.3977	1.38568e-13	1.53652e-12	10.7264	10.9938	10.5677	10.7056	10.7446	10.5941	9.0263	8.83101	9.44005	10.0626	9.25712	9.48459
ENSG00000104870.13	FCGRT	Fc fragment of IgG receptor and transporter [Source:HGNC Symbol;Acc:HGNC:3621]	8489.04	-1.12645	0.139687	-8.06416	7.37437e-16	1.03278e-14	13.8223	13.8163	13.5249	13.6403	13.4328	13.1579	12.1232	12.1283	12.0555	12.5922	12.5164	11.9231
ENSG00000269399.2		novel transcript	59.7067	-1.12763	0.39771	-2.8353	0.00457824	0.0104142	5.09736	5.21211	5.46969	5.52511	5.26221	5.80736	4.959	5.09172	5.51389	4.83574	5.01787	6.11337
ENSG00000204287.14	HLA-DRA	major histocompatibility complex, class II, DR alpha [Source:HGNC Symbol;Acc:HGNC:4947]	20839.4	-1.12951	0.162022	-6.97133	3.13955e-12	3.04337e-11	14.6973	14.7891	14.7975	13.8615	14.8279	14.4242	13.6539	13.6114	13.9025	13.2617	13.3949	13.1667
ENSG00000174989.13	FBXW8	F-box and WD repeat domain containing 8 [Source:HGNC Symbol;Acc:HGNC:13597]	92.4669	-1.13188	0.200331	-5.65004	1.60408e-08	9.89907e-08	7.58441	7.57166	7.42147	7.41946	7.60769	7.11393	6.14322	6.23719	6.47208	6.49375	5.96719	6.39389
ENSG00000286153.1		novel transcript, antisense to RUNX1	116.504	-1.13232	0.296539	-3.81845	0.000134291	0.000432287	7.50935	6.42846	7.34505	8.17836	6.2627	6.95296	5.8432	6.85656	6.65656	7.14884	5.53525	5.64315
ENSG00000230076.1	RPL10P6	ribosomal protein L10 pseudogene 6 [Source:HGNC Symbol;Acc:HGNC:52343]	55.8905	-1.13542	0.382816	-2.96596	0.00301739	0.00715874	5.26356	7.31144	5.18423	6.60593	5.69563	5.83544	5.93053	5.65016	4.70484	5.63685	5.30187	5.1862
ENSG00000116353.16	MECR	mitochondrial trans-2-enoyl-CoA reductase [Source:HGNC Symbol;Acc:HGNC:19691]	163.312	-1.13593	0.122337	-9.28525	1.61325e-20	3.44927e-19	7.69777	8.01737	7.83046	7.79669	7.60779	7.86261	6.4451	6.40707	6.83602	6.91806	6.66504	6.81593
ENSG00000172164.15	SNTB1	syntrophin beta 1 [Source:HGNC Symbol;Acc:HGNC:11168]	1642.52	-1.13599	0.185003	-6.14037	8.23273e-10	5.99795e-09	10.5534	10.5872	10.3182	10.619	10.8362	10.7515	8.984	9.72466	9.94833	10.299	9.5562	9.65157
ENSG00000157873.17	TNFRSF14	TNF receptor superfamily member 14 [Source:HGNC Symbol;Acc:HGNC:11912]	1629.23	-1.13727	0.171664	-6.625	3.47237e-11	2.97422e-10	10.8915	10.7817	10.9528	11.0952	10.5906	10.7642	9.59321	9.38301	9.84948	10.2304	9.64758	9.9754
ENSG00000196305.17	IARS	isoleucyl-tRNA synthetase [Source:HGNC Symbol;Acc:HGNC:5330]	1631.86	-1.13733	0.246742	-4.60938	4.03877e-06	1.71288e-05	11.0143	10.3858	11.4726	11.6523	10.1432	11.2021	9.9192	10.0107	10.0196	10.4809	9.60887	9.27003
ENSG00000274508.1		novel transcript	65.0792	-1.13891	0.488955	-2.32927	0.0198448	0.0384276	5.26032	5.30118	5.46548	6.97742	6.64032	6.48712	4.41325	4.91349	5.71499	6.52132	6.23519	5.87068
ENSG00000100151.16	PICK1	protein interacting with PRKCA 1 [Source:HGNC Symbol;Acc:HGNC:9394]	380.342	-1.1393	0.14615	-7.79543	6.41905e-15	8.27068e-14	9.16789	9.27331	9.11253	9.01735	8.7506	8.51642	7.86512	7.76382	8.1394	8.03271	7.81148	7.56025
ENSG00000163993.7	S100P	S100 calcium binding protein P [Source:HGNC Symbol;Acc:HGNC:10504]	279.621	-1.14225	0.279025	-4.09372	4.24505e-05	0.00015067	8.37834	8.74051	8.23411	8.3491	9.06695	8.44016	7.19941	7.26698	7.24891	7.79009	8.08302	7.66922
ENSG00000145912.8	NHP2	NHP2 ribonucleoprotein [Source:HGNC Symbol;Acc:HGNC:14377]	116.257	-1.14236	0.169374	-6.74462	1.53428e-11	1.36908e-10	7.63871	7.87565	7.54883	7.60963	7.26319	7.16861	6.12451	6.15595	6.48659	6.8458	6.3213	6.34956
ENSG00000187210.14	GCNT1	glucosaminyl (N-acetyl) transferase 1 [Source:HGNC Symbol;Acc:HGNC:4203]	491.446	-1.14342	0.207818	-5.50203	3.7544e-08	2.19033e-07	9.52402	9.90153	8.7097	8.24983	9.92169	9.733	7.93518	8.0891	8.09639	8.30265	8.57613	8.47842
ENSG00000179085.7	DPM3	dolichyl-phosphate mannosyltransferase subunit 3, regulatory [Source:HGNC Symbol;Acc:HGNC:3007]	93.4183	-1.14501	0.217071	-5.27481	1.32893e-07	7.11192e-07	7.29752	7.58937	7.26147	7.20459	7.05064	6.59865	6.01062	5.7291	6.09324	6.53584	6.30316	5.89096
ENSG00000137714.3	FDX1	ferredoxin 1 [Source:HGNC Symbol;Acc:HGNC:3638]	2075.16	-1.14569	0.252658	-4.53454	5.77286e-06	2.39054e-05	10.2201	9.63703	10.1065	10.87	10.3181	11.274	9.90454	9.68713	9.95397	10.2019	9.69676	10.1979
ENSG00000181523.13	SGSH	N-sulfoglucosamine sulfohydrolase [Source:HGNC Symbol;Acc:HGNC:10818]	1578.16	-1.14595	0.205887	-5.56592	2.60778e-08	1.5584e-07	10.5585	10.8647	10.4346	10.9987	10.4819	10.6163	9.63767	9.43091	9.2035	9.74318	10.1812	9.66678
ENSG00000160999.10	SH2B2	SH2B adaptor protein 2 [Source:HGNC Symbol;Acc:HGNC:17381]	315.277	-1.14607	0.162856	-7.03733	1.95963e-12	1.932e-11	8.71213	8.90096	8.54712	8.70312	8.12798	8.7059	7.35364	7.33074	7.28632	7.51281	7.73481	7.31393
ENSG00000178585.15	CTNNBIP1	catenin beta interacting protein 1 [Source:HGNC Symbol;Acc:HGNC:16913]	177.646	-1.14611	0.143756	-7.97262	1.55339e-15	2.11962e-14	8.11971	8.55584	7.91898	7.52921	8.41094	8.18312	7.02039	6.71971	6.76071	7.25774	7.29516	6.80229
ENSG00000112773.16	TENT5A	terminal nucleotidyltransferase 5A [Source:HGNC Symbol;Acc:HGNC:18345]	1937.77	-1.14742	0.143673	-7.98633	1.39016e-15	1.90749e-14	11.101	10.4182	10.6149	10.7258	10.8628	10.5203	9.5764	9.80454	10.1772	9.75039	9.43468	9.92717
ENSG00000132326.12	PER2	period circadian regulator 2 [Source:HGNC Symbol;Acc:HGNC:8846]	221.229	-1.14839	0.135033	-8.5045	1.82385e-17	3.00392e-16	7.9814	8.25977	8.12929	7.52402	7.97104	8.0183	6.91712	6.59604	6.93587	6.84702	7.17902	7.38366
ENSG00000140961.14	OSGIN1	oxidative stress induced growth inhibitor 1 [Source:HGNC Symbol;Acc:HGNC:30093]	174.766	-1.14894	0.247194	-4.64796	3.35238e-06	1.44264e-05	7.39465	7.79611	8.03067	8.7383	7.29106	7.7136	6.54225	6.2092	6.72278	7.3752	6.8114	6.69506
ENSG00000170312.16	CDK1	cyclin dependent kinase 1 [Source:HGNC Symbol;Acc:HGNC:1722]	108.851	-1.14946	0.302598	-3.79862	0.000145505	0.000464579	8.05741	7.83614	7.42059	6.52198	7.98726	7.09087	6.68888	6.65484	6.13214	6.08072	6.70432	5.98439
ENSG00000127415.13	IDUA	iduronidase alpha-L- [Source:HGNC Symbol;Acc:HGNC:5391]	169.84	-1.14985	0.209643	-5.48478	4.13983e-08	2.40022e-07	8.4251	8.69108	7.83174	7.97004	8.11799	7.67921	6.80541	6.54724	6.91611	7.32612	7.04976	6.65926
ENSG00000110002.16	VWA5A	von Willebrand factor A domain containing 5A [Source:HGNC Symbol;Acc:HGNC:6658]	2573.86	-1.15062	0.158766	-7.24722	4.25398e-13	4.49873e-12	11.2082	11.2766	10.8168	11.2251	10.7822	11.4627	10.458	10.2724	9.97615	10.2901	10.3508	10.357
ENSG00000215883.10	CYB5RL	cytochrome b5 reductase like [Source:HGNC Symbol;Acc:HGNC:32220]	156.345	-1.1521	0.207927	-5.54088	3.00954e-08	1.78008e-07	7.87613	7.83929	7.78476	7.79517	8.06681	8.01375	6.32706	6.32235	6.67892	6.36357	6.70409	6.93704
ENSG00000218426.5		60S ribosomal protein L27a (RPL27A) pseudogene	143.611	-1.15259	0.223575	-5.15526	2.53276e-07	1.30244e-06	7.28162	7.73578	6.98807	7.81881	7.21029	7.2527	6.369	6.24646	6.12386	6.70723	6.17074	6.56204
ENSG00000090382.6	LYZ	lysozyme [Source:HGNC Symbol;Acc:HGNC:6740]	65781.3	-1.15404	0.14494	-7.96223	1.68968e-15	2.29761e-14	16.4137	16.52	16.1476	16.0701	16.6407	16.1702	14.9057	14.6362	15.4151	15.5355	14.7621	15.1088
ENSG00000143486.16	EIF2D	eukaryotic translation initiation factor 2D [Source:HGNC Symbol;Acc:HGNC:6583]	594.27	-1.15571	0.0869254	-13.2954	2.46166e-40	2.03232e-38	9.44303	9.70455	9.45514	9.31372	9.7721	9.65697	8.53756	8.33718	8.37528	8.37366	8.52737	8.57736
ENSG00000156026.14	MCU	mitochondrial calcium uniporter [Source:HGNC Symbol;Acc:HGNC:23526]	1537.87	-1.15631	0.168243	-6.87282	6.29455e-12	5.85658e-11	10.6857	10.367	10.4877	10.6937	10.4226	10.2673	8.91484	9.24803	9.62884	9.60961	8.98759	9.77521
ENSG00000163629.13	PTPN13	protein tyrosine phosphatase non-receptor type 13 [Source:HGNC Symbol;Acc:HGNC:9646]	164.951	-1.1565	0.40877	-2.82921	0.00466628	0.0105889	8.11285	8.46471	8.56033	6.85274	7.65963	8.18271	7.49986	7.63086	6.20536	5.95958	7.56972	6.218
ENSG00000233913.7	RPL10P9	ribosomal protein L10 pseudogene 9 [Source:HGNC Symbol;Acc:HGNC:35579]	461.041	-1.15858	0.350572	-3.30483	0.000950325	0.0025294	8.05431	9.99797	7.76788	9.41494	8.18833	8.88867	8.66374	7.60652	6.79312	8.17468	7.68842	7.80304
ENSG00000262580.5		novel transcript, antisense to CARD14	392.926	-1.15888	0.168827	-6.86433	6.68035e-12	6.20332e-11	8.85999	8.80133	8.46777	9.3336	8.81641	8.6649	7.83323	8.0476	7.31694	8.03471	8.19117	7.76272
ENSG00000179855.8	GIPC3	GIPC PDZ domain containing family member 3 [Source:HGNC Symbol;Acc:HGNC:18183]	851.542	-1.15998	0.424172	-2.73468	0.00624401	0.0137636	8.58166	6.86637	10.4316	9.59728	7.35776	9.56407	7.93944	8.59023	8.36616	7.96323	7.72924	7.82215
ENSG00000175322.11	ZNF519	zinc finger protein 519 [Source:HGNC Symbol;Acc:HGNC:30574]	72.9651	-1.16122	0.254641	-4.56021	5.11014e-06	2.13364e-05	5.92252	6.36382	6.27121	5.93584	6.1383	6.35845	5.04704	5.40443	6.037	5.5027	5.66636	5.83564
ENSG00000260708.1		novel transcript, antisense to TBC1D22A	127.377	-1.16128	0.410252	-2.83066	0.00464519	0.0105457	5.60526	5.87489	6.08116	6.67489	5.80549	6.72441	5.62482	5.87984	5.5742	5.90987	5.99115	6.79085
ENSG00000236682.2	MAP3K2-DT	MAP3K2 divergent transcript [Source:HGNC Symbol;Acc:HGNC:54088]	75.8792	-1.16325	0.279108	-4.16772	3.07662e-05	0.000112074	6.59153	5.92488	6.42428	5.92931	6.28094	6.08113	5.53163	6.47129	5.53685	5.66948	5.90661	5.10963
ENSG00000248124.7	RRN3P1	RRN3 homolog, RNA polymerase I transcription factor pseudogene 1 [Source:HGNC Symbol;Acc:HGNC:30548]	183.195	-1.16332	0.218623	-5.32113	1.03123e-07	5.62025e-07	7.04213	6.88749	7.98596	7.83353	7.33452	7.44654	6.73769	7.02825	6.87227	6.74146	6.95062	6.91222
ENSG00000204991.11	SPIRE2	spire type actin nucleation factor 2 [Source:HGNC Symbol;Acc:HGNC:30623]	227.966	-1.16357	0.267704	-4.34646	1.38354e-05	5.38212e-05	7.93992	8.8095	8.24219	7.7001	8.33054	8.64142	7.01486	6.50222	6.85272	6.27778	6.94653	8.02273
ENSG00000177600.9	RPLP2	ribosomal protein lateral stalk subunit P2 [Source:HGNC Symbol;Acc:HGNC:10377]	3038.09	-1.16406	0.153436	-7.58663	3.28333e-14	3.89579e-13	11.9151	12.2669	11.6429	11.6416	11.7067	11.755	10.6257	10.2839	10.6186	10.8793	10.7018	10.6394
ENSG00000197506.8	SLC28A3	solute carrier family 28 member 3 [Source:HGNC Symbol;Acc:HGNC:16484]	949.088	-1.16416	0.312289	-3.72784	0.000193125	0.00060024	9.54047	8.69557	9.79939	9.57609	8.02744	10.3647	8.1357	8.50871	8.52207	7.82072	8.17148	9.11257
ENSG00000134030.14	CTIF	cap binding complex dependent translation initiation factor [Source:HGNC Symbol;Acc:HGNC:23925]	700.712	-1.16458	0.240146	-4.84944	1.23809e-06	5.71464e-06	9.07846	9.11141	9.58611	9.47115	9.23737	9.68652	8.60634	8.38695	7.93765	7.92305	8.70486	8.43214
ENSG00000120437.9	ACAT2	acetyl-CoA acetyltransferase 2 [Source:HGNC Symbol;Acc:HGNC:94]	593.488	-1.16511	0.145641	-7.99984	1.24584e-15	1.72027e-14	9.28704	9.40037	9.50418	9.20581	9.15798	9.1913	8.18977	8.71165	8.00093	8.31557	7.91961	8.22055
ENSG00000155090.15	KLF10	Kruppel like factor 10 [Source:HGNC Symbol;Acc:HGNC:11810]	2146.8	-1.16527	0.155055	-7.51517	5.6839e-14	6.57732e-13	10.8807	10.861	11.302	11.2905	11.0497	11.3422	9.94214	10.1655	10.2217	9.46181	10.3702	10.4152
ENSG00000106049.9	HIBADH	3-hydroxyisobutyrate dehydrogenase [Source:HGNC Symbol;Acc:HGNC:4907]	1082.65	-1.16665	0.120944	-9.64625	5.09881e-22	1.26179e-20	10.0781	9.94685	9.97156	9.85248	10.0125	10.4618	9.06448	8.88306	9.1374	8.71305	9.05593	9.35204
ENSG00000113272.14	THG1L	tRNA-histidine guanylyltransferase 1 like [Source:HGNC Symbol;Acc:HGNC:26053]	65.2028	-1.16677	0.229356	-5.08716	3.63471e-07	1.82469e-06	6.35631	6.75805	6.18261	5.89707	7.23777	6.97206	6.17265	5.39397	5.67379	5.47441	6.00882	5.99232
ENSG00000169692.13	AGPAT2	1-acylglycerol-3-phosphate O-acyltransferase 2 [Source:HGNC Symbol;Acc:HGNC:325]	1556.08	-1.16685	0.192839	-6.05091	1.44032e-09	1.01546e-08	11.2191	11.5082	10.951	10.8708	10.7668	10.5085	9.63418	9.10531	9.61644	10.0892	9.87663	9.68759
ENSG00000142937.12	RPS8	ribosomal protein S8 [Source:HGNC Symbol;Acc:HGNC:10441]	6775.68	-1.1682	0.118951	-9.82092	9.15075e-23	2.3815e-21	12.7571	13.2176	12.6164	12.7158	12.9612	13.1151	11.6219	11.4501	11.7425	11.9737	11.5091	11.7535
ENSG00000104894.12	CD37	CD37 molecule [Source:HGNC Symbol;Acc:HGNC:1666]	3926.06	-1.17094	0.17379	-6.73766	1.60958e-11	1.43237e-10	12.008	12.4283	11.8039	12.4702	12.1159	12.421	11.2867	10.608	10.4178	11.4511	11.3304	11.322
ENSG00000176531.10	PHLDB3	pleckstrin homology like domain family B member 3 [Source:HGNC Symbol;Acc:HGNC:30499]	103.437	-1.17121	0.39105	-2.99503	0.00274418	0.00658611	5.79951	6.0679	6.46419	6.19682	6.2061	6.66938	5.74387	5.60998	5.44143	6.10561	5.69958	6.30694
ENSG00000182054.9	IDH2	isocitrate dehydrogenase (NADP(+)) 2, mitochondrial [Source:HGNC Symbol;Acc:HGNC:5383]	2790.03	-1.17224	0.223352	-5.24839	1.53434e-07	8.14378e-07	11.4847	11.4435	10.8519	11.1085	11.3841	11.618	9.30881	9.53252	10.0779	10.7645	9.72578	10.4722
ENSG00000109667.12	SLC2A9	solute carrier family 2 member 9 [Source:HGNC Symbol;Acc:HGNC:13446]	591.281	-1.17333	0.0879416	-13.3421	1.31627e-40	1.10528e-38	9.95534	9.84888	9.72598	9.63358	9.91309	9.76914	8.27666	8.45442	8.66756	8.75464	8.53101	8.40151
ENSG00000196154.12	S100A4	S100 calcium binding protein A4 [Source:HGNC Symbol;Acc:HGNC:10494]	7926.58	-1.17547	0.156063	-7.53204	4.99529e-14	5.80784e-13	13.6333	13.8197	13.6273	13.2924	13.5822	13.325	12.0494	12.6538	12.1636	12.161	12.2394	11.8419
ENSG00000227615.1		ribosomal protein S12 (RPS12) pseudogene	246.025	-1.17735	0.226078	-5.20772	1.91178e-07	9.99322e-07	8.10775	8.65607	7.88793	7.89409	7.81441	8.09823	7.18928	7.04594	7.01617	7.02317	6.94075	7.05671
ENSG00000149925.20	ALDOA	aldolase, fructose-bisphosphate A [Source:HGNC Symbol;Acc:HGNC:414]	1089.67	-1.17824	0.300329	-3.92318	8.73886e-05	0.000292372	10.1395	10.4337	10.1375	10.0326	9.49476	9.83535	8.84101	8.23424	8.98166	9.37908	9.12153	9.16893
ENSG00000183856.11	IQGAP3	IQ motif containing GTPase activating protein 3 [Source:HGNC Symbol;Acc:HGNC:20669]	902.635	-1.17825	0.201995	-5.83307	5.44159e-09	3.57717e-08	10.305	10.5225	10.3482	10.5222	9.88662	10.3172	8.73897	9.42079	8.47394	8.51929	8.54122	8.9053
ENSG00000144867.12	SRPRB	SRP receptor subunit beta [Source:HGNC Symbol;Acc:HGNC:24085]	143.635	-1.1784	0.303478	-3.88299	0.000103182	0.000339147	8.2577	8.25252	8.05956	8.22954	8.34922	7.59352	6.47562	6.81863	6.79085	7.39978	6.65732	6.92411
ENSG00000063241.8	ISOC2	isochorismatase domain containing 2 [Source:HGNC Symbol;Acc:HGNC:26278]	465.985	-1.17926	0.254954	-4.6254	3.73876e-06	1.59633e-05	9.77281	9.8347	9.56255	9.85274	9.00283	8.84966	7.3705	7.69485	8.58483	9.12462	7.57236	7.85963
ENSG00000244398.1		ribosomal protein L36a (RPL36A) pseudogene	92.6986	-1.1796	0.233432	-5.05331	4.34217e-07	2.1529e-06	6.50027	7.28238	6.21613	6.88382	6.64051	7.34371	5.84809	5.54178	5.54028	5.76957	5.69689	6.00422
ENSG00000205269.6	TMEM170B	transmembrane protein 170B [Source:HGNC Symbol;Acc:HGNC:34244]	1009.55	-1.18021	0.203199	-5.80816	6.31643e-09	4.11981e-08	10.7501	10.6346	10.0458	10.1706	11.166	10.5124	9.268	9.58071	9.55646	9.41411	9.74361	8.95869
ENSG00000138744.16	NAAA	N-acylethanolamine acid amidase [Source:HGNC Symbol;Acc:HGNC:736]	405.05	-1.18028	0.172919	-6.82562	8.75435e-12	8.0531e-11	8.93797	9.20924	9.03011	8.30488	9.65501	9.40194	8.0293	7.48825	7.90664	7.44175	8.27847	8.09736
ENSG00000177380.14	PPFIA3	PTPRF interacting protein alpha 3 [Source:HGNC Symbol;Acc:HGNC:9247]	106.791	-1.18104	0.288268	-4.09701	4.18516e-05	0.000148867	7.31897	7.1489	7.58746	8.08178	6.11282	6.73446	5.86116	6.45	6.29176	6.82142	6.04122	6.06482
ENSG00000163975.12	MELTF	melanotransferrin [Source:HGNC Symbol;Acc:HGNC:7037]	210.082	-1.1816	0.293965	-4.01952	5.83172e-05	0.000201988	7.71262	7.61971	8.72694	8.23226	7.31798	8.00245	6.94429	6.54664	7.5146	7.2188	7.31779	7.35617
ENSG00000138758.11	SEPTIN11	septin 11 [Source:HGNC Symbol;Acc:HGNC:25589]	3915.36	-1.18168	0.139598	-8.46492	2.56337e-17	4.16494e-16	12.3036	12.2813	12.4432	12.0658	12.427	12.235	10.6806	11.0151	11.0432	10.8521	10.8108	11.3828
ENSG00000203446.2		novel transcript	426.925	-1.182	0.2247	-5.26034	1.4379e-07	7.6609e-07	8.43231	7.75995	8.49761	9.28722	7.94001	8.17033	7.49708	7.64038	8.09034	8.382	6.86187	7.59352
ENSG00000198894.8	CIPC	CLOCK interacting pacemaker [Source:HGNC Symbol;Acc:HGNC:20365]	801.993	-1.182	0.116712	-10.1275	4.17137e-24	1.21607e-22	9.71022	9.49183	9.82755	9.76559	9.69073	9.63499	8.23137	8.42293	8.6491	8.48563	8.85186	9.03023
ENSG00000110104.13	CCDC86	coiled-coil domain containing 86 [Source:HGNC Symbol;Acc:HGNC:28359]	147.276	-1.18423	0.217851	-5.43598	5.44968e-08	3.1092e-07	8.05657	8.13078	7.8835	8.21409	7.51052	7.37687	6.25447	6.17314	6.64141	7.52271	6.24762	6.44797
ENSG00000007376.8	RPUSD1	RNA pseudouridine synthase domain containing 1 [Source:HGNC Symbol;Acc:HGNC:14173]	142.411	-1.18537	0.237421	-4.99269	5.95452e-07	2.89033e-06	8.22596	8.38829	8.15545	8.20178	7.7805	7.4093	6.91228	6.41726	6.61216	7.35723	6.7289	6.08691
ENSG00000112699.11	GMDS	GDP-mannose 4,6-dehydratase [Source:HGNC Symbol;Acc:HGNC:4369]	63.5393	-1.18717	0.165192	-7.18664	6.64071e-13	6.89658e-12	6.56202	6.83245	6.25947	6.58876	6.58276	6.28665	5.55547	5.78455	5.74936	5.98618	5.22723	6.04931
ENSG00000215840.3		ribosomal protein S2 (RPS2) pseudogene	51.0587	-1.18829	0.23271	-5.10634	3.28466e-07	1.66255e-06	5.66506	6.46745	5.63772	5.74072	6.04059	6.37885	5.14388	5.20421	5.37364	5.49347	5.22695	5.51901
ENSG00000018408.14	WWTR1	WW domain containing transcription regulator 1 [Source:HGNC Symbol;Acc:HGNC:24042]	512.432	-1.18998	0.304575	-3.90701	9.34471e-05	0.00030995	8.4967	8.22652	8.87817	9.41181	7.84422	9.05744	6.28382	7.31884	7.63826	8.61255	6.55225	7.83743
ENSG00000166793.12	YPEL4	yippee like 4 [Source:HGNC Symbol;Acc:HGNC:18328]	973.05	-1.1908	0.332716	-3.57903	0.000344875	0.00101611	8.71387	8.28517	9.44589	9.25892	8.61209	9.83115	8.51016	8.5957	8.62241	8.20433	8.25657	9.09388
ENSG00000185187.13	SIGIRR	single Ig and TIR domain containing [Source:HGNC Symbol;Acc:HGNC:30575]	147.055	-1.19218	0.188365	-6.3291	2.46603e-10	1.90994e-09	8.03742	8.22525	7.96511	7.54135	7.95223	7.69342	6.74232	6.3439	6.8642	6.67117	7.22459	6.66165
ENSG00000196267.12	ZNF836	zinc finger protein 836 [Source:HGNC Symbol;Acc:HGNC:34333]	157.238	-1.19273	0.236715	-5.03868	4.68751e-07	2.31303e-06	7.10752	6.56946	7.41042	7.38511	7.12273	7.68999	6.50818	6.92313	6.82022	6.85514	6.80247	6.49986
ENSG00000119943.13	PYROXD2	pyridine nucleotide-disulphide oxidoreductase domain 2 [Source:HGNC Symbol;Acc:HGNC:23517]	69.1297	-1.19288	0.180846	-6.59611	4.22077e-11	3.58091e-10	6.8002	6.56924	7.13471	7.18476	6.98951	6.74054	6.10578	6.30817	5.85026	5.97008	6.11771	5.72702
ENSG00000129521.14	EGLN3	egl-9 family hypoxia inducible factor 3 [Source:HGNC Symbol;Acc:HGNC:14661]	817.988	-1.19303	0.394959	-3.02065	0.00252236	0.0061082	9.57091	9.28944	10.0684	8.74378	9.89105	10.3813	6.15287	6.90801	9.31347	7.97566	6.71554	9.94722
ENSG00000188026.13	RILPL1	Rab interacting lysosomal protein like 1 [Source:HGNC Symbol;Acc:HGNC:26814]	202.222	-1.19487	0.227634	-5.24908	1.52858e-07	8.11977e-07	7.30628	7.5215	7.852	7.31249	7.28348	8.08507	6.44516	6.24784	6.62574	6.67244	6.98112	7.2014
ENSG00000134905.17	CARS2	cysteinyl-tRNA synthetase 2, mitochondrial [Source:HGNC Symbol;Acc:HGNC:25695]	1245.91	-1.19505	0.127662	-9.3611	7.89098e-21	1.74018e-19	10.9563	10.8442	10.6782	10.8048	10.7919	10.4788	8.81712	9.11333	9.61064	9.98101	9.1468	9.44317
ENSG00000197150.12	ABCB8	ATP binding cassette subfamily B member 8 [Source:HGNC Symbol;Acc:HGNC:49]	830.443	-1.19509	0.192387	-6.21188	5.23548e-10	3.91385e-09	10.2921	10.1401	10.4648	10.7176	9.26768	9.72706	8.7366	8.89774	8.65232	9.10679	8.91689	8.39209
ENSG00000105698.16	USF2	upstream transcription factor 2, c-fos interacting [Source:HGNC Symbol;Acc:HGNC:12594]	3585.21	-1.19672	0.135852	-8.80901	1.26251e-18	2.30336e-17	11.9522	12.0737	11.9393	12.1498	11.8326	12.0277	11.0523	10.9517	10.716	10.962	11.089	10.5804
ENSG00000198019.13	FCGR1B	Fc fragment of IgG receptor Ib [Source:HGNC Symbol;Acc:HGNC:3614]	206.913	-1.19798	0.304219	-3.93789	8.22004e-05	0.000276237	9.02028	9.35451	8.45373	7.84424	8.97453	8.04409	7.24552	7.1605	7.05724	7.88654	7.75506	6.888
ENSG00000253123.4		novel transcript	348.119	-1.19846	0.371918	-3.22237	0.00127137	0.00328958	7.76674	7.12757	9.15893	9.65305	6.70368	9.11303	8.03684	7.66114	6.78393	6.84389	7.93246	6.81106
ENSG00000232815.1	DUX4L50	double homeobox 4 like 50 (pseudogene) [Source:HGNC Symbol;Acc:HGNC:51788]	58.3345	-1.19929	0.276423	-4.33862	1.43382e-05	5.56231e-05	6.54996	6.31965	6.19814	6.58255	6.51062	5.90342	5.05116	4.72775	5.32325	5.55092	5.90222	5.83799
ENSG00000203760.8	CENPW	centromere protein W [Source:HGNC Symbol;Acc:HGNC:21488]	111.779	-1.19949	0.155879	-7.69504	1.41447e-14	1.7524e-13	7.35639	7.08444	7.02534	7.54115	7.5164	7.1052	5.81558	5.98575	6.00549	6.27026	5.94808	6.10554
ENSG00000160949.17	TONSL	tonsoku like, DNA repair protein [Source:HGNC Symbol;Acc:HGNC:7801]	66.034	-1.19987	0.184614	-6.49935	8.06691e-11	6.6017e-10	7.41769	7.27158	7.26678	6.847	6.74302	6.66027	5.43445	5.76268	6.18722	6.04426	5.89093	5.90036
ENSG00000103490.14	PYCARD	PYD and CARD domain containing [Source:HGNC Symbol;Acc:HGNC:16608]	591.039	-1.20159	0.158348	-7.5883	3.24132e-14	3.85058e-13	9.91084	10.3312	9.65417	9.30307	9.96362	9.84901	8.46704	8.07736	8.21659	8.54879	8.79132	8.17424
ENSG00000108405.4	P2RX1	purinergic receptor P2X 1 [Source:HGNC Symbol;Acc:HGNC:8533]	608.311	-1.20235	0.227721	-5.27995	1.29217e-07	6.92009e-07	9.91269	10.4949	10.2122	9.3411	10.0252	9.7313	9.41815	8.95524	8.40603	7.58845	9.49249	8.25545
ENSG00000219481.10	NBPF1	NBPF member 1 [Source:HGNC Symbol;Acc:HGNC:26088]	607.129	-1.20367	0.159891	-7.52811	5.14806e-14	5.97485e-13	9.36911	9.74293	9.67383	9.72795	9.94747	9.56214	8.86433	8.4266	8.47731	8.42381	8.92309	8.41673
ENSG00000149212.12	SESN3	sestrin 3 [Source:HGNC Symbol;Acc:HGNC:23060]	283.421	-1.20523	0.197758	-6.09448	1.09795e-09	7.87074e-09	8.92491	9.1461	8.66892	8.49793	9.08498	8.45629	7.67635	7.57771	7.31221	7.33112	7.29459	8.10337
ENSG00000169919.17	GUSB	glucuronidase beta [Source:HGNC Symbol;Acc:HGNC:4696]	5495.56	-1.20546	0.12924	-9.32732	1.08586e-20	2.36018e-19	12.3733	12.1576	12.5585	12.5262	12.2094	12.6582	10.955	11.2054	11.4061	11.6076	11.122	11.351
ENSG00000115286.20	NDUFS7	NADH:ubiquinone oxidoreductase core subunit S7 [Source:HGNC Symbol;Acc:HGNC:7714]	66.2528	-1.20547	0.261267	-4.61394	3.9511e-06	1.67787e-05	7.34134	7.45453	6.72943	6.66648	6.61707	6.38552	5.78427	5.62337	5.93419	5.90214	6.22706	5.60232
ENSG00000177606.7	JUN	Jun proto-oncogene, AP-1 transcription factor subunit [Source:HGNC Symbol;Acc:HGNC:6204]	7318.1	-1.20674	0.250196	-4.8232	1.41276e-06	6.46318e-06	12.2906	12.208	12.8727	12.1734	11.7706	12.8832	11.8146	11.5284	11.4951	11.454	11.7119	11.673
ENSG00000140263.14	SORD	sorbitol dehydrogenase [Source:HGNC Symbol;Acc:HGNC:11184]	354.621	-1.20683	0.148407	-8.13187	4.22718e-16	6.12084e-15	8.9062	8.54539	8.92241	8.89834	8.79332	8.80477	6.91526	7.33744	7.96392	8.05875	7.6832	7.6312
ENSG00000006704.10	GTF2IRD1	GTF2I repeat domain containing 1 [Source:HGNC Symbol;Acc:HGNC:4661]	204.883	-1.20707	0.212804	-5.67221	1.40965e-08	8.74586e-08	7.93886	7.4319	7.77757	7.94236	7.30029	8.07949	7.02016	6.70698	6.85277	7.07757	6.95773	6.35903
ENSG00000104805.16	NUCB1	nucleobindin 1 [Source:HGNC Symbol;Acc:HGNC:8043]	11032.7	-1.20748	0.169451	-7.12583	1.03452e-12	1.04996e-11	13.7309	13.7905	13.459	13.6407	13.7193	13.6394	12.1884	11.9317	12.1454	12.571	12.7468	12.3854
ENSG00000160255.18	ITGB2	integrin subunit beta 2 [Source:HGNC Symbol;Acc:HGNC:6155]	69811.2	-1.20818	0.158087	-7.64249	2.13067e-14	2.5811e-13	16.0846	16.1796	16.3997	16.3333	15.8622	16.4382	14.5893	14.4923	15.0035	15.2797	15.0921	15.0145
ENSG00000104679.11	R3HCC1	R3H domain and coiled-coil containing 1 [Source:HGNC Symbol;Acc:HGNC:27329]	71.0316	-1.20984	0.327377	-3.69554	0.00021942	0.000675976	7.15181	7.85446	7.09864	5.98918	7.49409	7.56464	6.47732	5.92142	4.96752	5.51993	6.87948	6.3757
ENSG00000112033.14	PPARD	peroxisome proliferator activated receptor delta [Source:HGNC Symbol;Acc:HGNC:9235]	5095.29	-1.21188	0.143188	-8.46351	2.59447e-17	4.20963e-16	12.7238	13.0915	12.9387	12.5463	12.3026	13.0216	11.8849	11.3949	11.1426	11.2944	11.8666	11.0785
ENSG00000166788.10	SAAL1	serum amyloid A like 1 [Source:HGNC Symbol;Acc:HGNC:25158]	54.7393	-1.21235	0.249023	-4.86844	1.12484e-06	5.23223e-06	6.55011	6.71931	6.50695	5.99933	6.87608	6.728	5.66451	5.28586	5.80534	5.24958	6.02536	5.57438
ENSG00000283041.1		eukaryotic translation elongation factor 1 gamma (	223.384	-1.21282	0.202627	-5.98547	2.15764e-09	1.48808e-08	7.66493	8.47143	7.54613	8.07898	7.78475	8.20001	6.99812	6.90005	6.63789	6.95225	6.62577	7.08707
ENSG00000182154.8	MRPL41	mitochondrial ribosomal protein L41 [Source:HGNC Symbol;Acc:HGNC:14492]	221.694	-1.21417	0.193122	-6.28706	3.23535e-10	2.47456e-09	8.37016	8.54821	8.09945	8.132	7.84212	8.00177	6.62565	6.66478	6.91305	7.37697	7.31424	7.05801
ENSG00000151491.14	EPS8	epidermal growth factor receptor pathway substrate 8 [Source:HGNC Symbol;Acc:HGNC:3420]	78.284	-1.21513	0.261548	-4.64591	3.38576e-06	1.45605e-05	6.62282	6.61537	6.42586	7.03737	6.72752	7.02771	5.6225	5.99571	5.60429	6.2014	5.92953	5.48437
ENSG00000183250.12	LINC01547	long intergenic non-protein coding RNA 1547 [Source:HGNC Symbol;Acc:HGNC:15707]	348.362	-1.21695	0.318902	-3.81607	0.000135597	0.000436122	8.63097	7.8999	9.6792	8.83742	7.45949	9.64968	7.89704	7.50491	7.42689	7.44529	8.24882	7.3144
ENSG00000182108.11	DEXI	Dexi homolog [Source:HGNC Symbol;Acc:HGNC:13267]	148.505	-1.21749	0.220517	-5.52107	3.36933e-08	1.97979e-07	6.95851	7.26784	6.78823	6.74158	6.98913	7.22955	6.76974	6.16421	6.14997	6.19056	6.48996	6.55391
ENSG00000261087.1		novel transcript	70.2964	-1.21869	0.289204	-4.21394	2.50957e-05	9.28285e-05	5.71773	5.40549	6.1394	6.37393	5.87648	6.38272	5.28629	5.79383	5.75327	5.18814	5.43519	5.80009
ENSG00000138180.16	CEP55	centrosomal protein 55 [Source:HGNC Symbol;Acc:HGNC:1161]	58.9884	-1.21875	0.289844	-4.20486	2.61248e-05	9.64536e-05	7.41006	7.1004	6.72872	6.32029	7.42733	6.64104	5.49676	5.72165	6.22603	6.30358	5.56797	5.0597
ENSG00000015133.19	CCDC88C	coiled-coil domain containing 88C [Source:HGNC Symbol;Acc:HGNC:19967]	138.328	-1.21902	0.198693	-6.13519	8.50601e-10	6.17645e-09	7.53589	7.86749	7.42414	7.28702	8.10479	7.09891	6.16327	6.24765	6.60713	7.39158	5.98896	6.78637
ENSG00000160588.10	MPZL3	myelin protein zero like 3 [Source:HGNC Symbol;Acc:HGNC:27279]	503.055	-1.21973	0.163648	-7.45339	9.09689e-14	1.02845e-12	8.84158	8.52369	9.20906	9.12953	8.47757	8.70952	7.48103	7.92455	8.41104	8.11046	7.7313	8.10487
ENSG00000171045.16	TSNARE1	t-SNARE domain containing 1 [Source:HGNC Symbol;Acc:HGNC:26437]	166.941	-1.22106	0.20096	-6.0761	1.2314e-09	8.76026e-09	7.91367	8.31169	8.00511	7.4874	7.84624	7.34349	6.7392	6.12531	7.13711	6.44682	6.83953	7.12337
ENSG00000233223.3		novel transcript, antisense to MPDU1 and CD68	472.728	-1.22243	0.27523	-4.44151	8.93312e-06	3.58218e-05	9.72961	8.78999	9.49879	10.1419	8.55905	8.67729	7.26225	7.87907	8.03038	9.03218	7.42392	7.21618
ENSG00000147403.16	RPL10	ribosomal protein L10 [Source:HGNC Symbol;Acc:HGNC:10298]	8613.24	-1.2233	0.18978	-6.44588	1.14935e-10	9.24422e-10	13.0263	13.3731	13.0852	12.8375	13.3885	13.4942	11.834	12.0438	11.948	11.8026	12.4172	12.0714
ENSG00000100292.17	HMOX1	heme oxygenase 1 [Source:HGNC Symbol;Acc:HGNC:5013]	9061.24	-1.22585	0.320375	-3.8263	0.000130082	0.000420047	12.2325	12.7946	12.2477	12.9723	12.3742	13.4128	10.6724	10.8589	11.5891	11.5038	12.072	12.7103
ENSG00000104918.8	RETN	resistin [Source:HGNC Symbol;Acc:HGNC:20389]	459.886	-1.22885	0.219815	-5.59036	2.26596e-08	1.3687e-07	9.56543	9.68783	9.78828	9.93436	9.52555	8.98501	7.7607	8.25498	8.3283	7.95144	8.95715	7.19575
ENSG00000176973.8	FAM89B	family with sequence similarity 89 member B [Source:HGNC Symbol;Acc:HGNC:16708]	186.754	-1.22896	0.212623	-5.77999	7.47042e-09	4.82373e-08	7.96316	7.79266	8.02074	7.78932	7.34266	7.78824	6.62755	6.35957	6.34665	6.70942	6.97817	6.251
ENSG00000136158.12	SPRY2	sprouty RTK signaling antagonist 2 [Source:HGNC Symbol;Acc:HGNC:11270]	128.589	-1.22911	0.39585	-3.10498	0.00190289	0.00474492	8.25229	7.43996	8.77238	8.53415	6.73584	8.12802	7.18812	6.9808	6.32705	6.00371	6.29752	6.44121
ENSG00000104903.5	LYL1	LYL1 basic helix-loop-helix family member [Source:HGNC Symbol;Acc:HGNC:6734]	134.362	-1.22917	0.209362	-5.87104	4.33081e-09	2.87584e-08	7.84827	8.50744	7.60661	7.2745	7.88314	7.51784	6.31902	6.03137	6.56464	7.04862	6.45642	6.70443
ENSG00000122140.11	MRPS2	mitochondrial ribosomal protein S2 [Source:HGNC Symbol;Acc:HGNC:14495]	112.465	-1.22941	0.182232	-6.74638	1.51576e-11	1.35378e-10	7.58257	8.00048	7.23973	6.75328	7.5954	7.47503	6.35671	5.87623	6.24856	6.24888	6.54723	6.58051
ENSG00000154122.14	ANKH	ANKH inorganic pyrophosphate transport regulator [Source:HGNC Symbol;Acc:HGNC:15492]	351.408	-1.22964	0.19975	-6.15593	7.46378e-10	5.46204e-09	9.15282	9.35688	9.17334	9.54583	9.29573	9.15868	8.34987	8.35758	7.56761	7.72352	7.98143	7.45215
ENSG00000111275.13	ALDH2	aldehyde dehydrogenase 2 family member [Source:HGNC Symbol;Acc:HGNC:404]	11470.9	-1.23042	0.150642	-8.16786	3.13914e-16	4.6065e-15	13.9083	14.1062	13.4002	13.5077	14.2893	13.7319	11.8828	12.0043	12.6221	12.7169	12.0799	12.8848
ENSG00000171298.13	GAA	glucosidase alpha, acid [Source:HGNC Symbol;Acc:HGNC:4065]	8264.12	-1.23135	0.181213	-6.79504	1.08283e-11	9.82748e-11	13.555	13.8613	13.3705	13.2325	13.3246	13.3283	11.9942	11.4207	12.0917	12.3318	12.3445	12.0826
ENSG00000099899.15	TRMT2A	tRNA methyltransferase 2 homolog A [Source:HGNC Symbol;Acc:HGNC:24974]	605.438	-1.23139	0.171928	-7.16224	7.93695e-13	8.16508e-12	10.0215	10.1589	9.97304	9.933	9.56436	9.48445	8.56858	8.0269	8.61032	8.84826	8.57679	8.15529
ENSG00000104866.11	PPP1R37	protein phosphatase 1 regulatory subunit 37 [Source:HGNC Symbol;Acc:HGNC:27607]	437.082	-1.23198	0.185503	-6.64128	3.10966e-11	2.6799e-10	9.45103	9.37722	9.46673	9.69618	8.63426	8.84009	8.10923	7.44966	7.72588	8.19626	8.03676	7.82006
ENSG00000240038.6	AMY2B	amylase alpha 2B (pancreatic) [Source:HGNC Symbol;Acc:HGNC:478]	274.762	-1.23307	0.158041	-7.80224	6.08167e-15	7.86176e-14	8.03055	8.00912	8.06962	8.01253	8.12593	8.15778	6.93216	6.82881	7.45194	7.00409	6.77109	7.37524
ENSG00000197582.5	GPX1P1	glutathione peroxidase pseudogene 1 [Source:HGNC Symbol;Acc:HGNC:4560]	62.1778	-1.23484	0.316785	-3.89805	9.6972e-05	0.000320613	6.17507	7.48476	5.86089	7.10095	6.23121	6.1502	5.49663	5.09843	5.51256	6.08029	5.57498	5.71152
ENSG00000196689.12	TRPV1	transient receptor potential cation channel subfamily V member 1 [Source:HGNC Symbol;Acc:HGNC:12716]	227.622	-1.23525	0.198513	-6.22253	4.89198e-10	3.6702e-09	7.72808	7.62155	8.28376	8.45699	7.47341	8.49174	6.77289	6.37834	6.83461	6.47916	7.25227	6.99161
ENSG00000159733.13	ZFYVE28	zinc finger FYVE-type containing 28 [Source:HGNC Symbol;Acc:HGNC:29334]	156.516	-1.23539	0.30066	-4.10891	3.97534e-05	0.000142098	7.9575	6.84507	7.43352	7.54545	6.59188	6.91308	6.09358	6.47961	5.88537	6.94188	6.23857	6.19722
ENSG00000182853.12	VMO1	vitelline membrane outer layer 1 homolog [Source:HGNC Symbol;Acc:HGNC:30387]	96.6787	-1.23589	0.353898	-3.49222	0.00047903	0.00136749	6.73347	7.85957	6.62861	6.44389	6.82119	6.75679	6.39836	5.86418	5.99745	6.87886	6.48202	6.13569
ENSG00000171490.13	RSL1D1	ribosomal L1 domain containing 1 [Source:HGNC Symbol;Acc:HGNC:24534]	3405.33	-1.23622	0.112821	-10.9574	6.12529e-28	2.43635e-26	11.8785	11.6974	11.5952	11.83	11.8442	11.7261	10.3237	10.4059	10.9798	10.9927	10.3383	10.7905
ENSG00000122971.9	ACADS	acyl-CoA dehydrogenase short chain [Source:HGNC Symbol;Acc:HGNC:90]	561.772	-1.23786	0.164836	-7.50969	5.92691e-14	6.84241e-13	9.72139	9.97436	9.55141	9.54533	9.45016	9.30619	8.17093	7.86147	8.40628	8.6723	8.51204	8.31213
ENSG00000100316.16	RPL3	ribosomal protein L3 [Source:HGNC Symbol;Acc:HGNC:10332]	13840.6	-1.23861	0.15139	-8.18157	2.80161e-16	4.14213e-15	13.8676	14.2336	13.736	13.66	13.8224	13.9978	12.5081	12.562	12.6638	12.6684	12.5692	12.6513
ENSG00000138964.17	PARVG	parvin gamma [Source:HGNC Symbol;Acc:HGNC:14654]	2157.01	-1.2387	0.124382	-9.95888	2.30643e-23	6.33833e-22	11.9495	12.0014	11.864	11.8902	11.665	11.547	10.5099	10.5807	10.3542	10.842	10.4342	9.86744
ENSG00000177602.5	HASPIN	histone H3 associated protein kinase [Source:HGNC Symbol;Acc:HGNC:19682]	122.005	-1.2408	0.29395	-4.22115	2.43062e-05	9.00947e-05	6.77772	6.27014	6.53615	7.01332	6.72074	7.01323	5.64479	5.79284	5.90749	5.9136	5.39871	6.59866
ENSG00000172322.14	CLEC12A	C-type lectin domain family 12 member A [Source:HGNC Symbol;Acc:HGNC:31713]	2671.83	-1.24152	0.179774	-6.90599	4.98538e-12	4.69821e-11	11.6664	11.5931	11.7056	11.5666	11.7559	11.5989	9.42477	10.0199	10.8214	10.7066	10.2142	10.4109
ENSG00000167601.12	AXL	AXL receptor tyrosine kinase [Source:HGNC Symbol;Acc:HGNC:905]	1609.76	-1.24156	0.305454	-4.06463	4.81083e-05	0.000169225	11.4358	11.5258	10.3768	10.3428	11.1256	10.3703	9.47324	8.85806	9.15772	8.93126	8.49896	9.26698
ENSG00000160766.14	GBAP1	glucosylceramidase beta pseudogene 1 [Source:HGNC Symbol;Acc:HGNC:4178]	81.8783	-1.2419	0.385941	-3.21784	0.00129158	0.00333573	5.64988	5.40021	6.35405	6.75182	5.5725	6.80698	5.39312	5.68019	5.32957	6.1014	5.31861	5.54065
ENSG00000113504.21	SLC12A7	solute carrier family 12 member 7 [Source:HGNC Symbol;Acc:HGNC:10915]	909.369	-1.24207	0.24868	-4.99467	5.89366e-07	2.86291e-06	9.6768	10.4682	10.2875	9.97979	9.28435	10.2346	8.59508	7.70532	9.06652	9.53981	7.99701	9.13851
ENSG00000184992.12	BRI3BP	BRI3 binding protein [Source:HGNC Symbol;Acc:HGNC:14251]	253.149	-1.24282	0.166717	-7.45467	9.00956e-14	1.01975e-12	8.70022	8.88898	9.13986	8.36304	8.99202	8.96123	7.39711	7.55532	7.41326	7.36772	7.83809	7.29232
ENSG00000174788.10	PCP2	Purkinje cell protein 2 [Source:HGNC Symbol;Acc:HGNC:30209]	73.3335	-1.24317	0.258858	-4.8025	1.56696e-06	7.11233e-06	6.38586	7.13766	6.85076	6.22512	6.14117	6.61131	5.59668	5.0687	5.50082	5.5384	5.92043	5.9806
ENSG00000274460.1		novel transcript	65.0245	-1.24396	0.349135	-3.56297	0.000366687	0.00107234	5.57618	5.19549	5.98481	5.95368	5.46781	6.35165	5.16258	5.00981	5.57847	4.98152	5.59749	6.09397
ENSG00000187609.16	EXD3	exonuclease 3'-5' domain containing 3 [Source:HGNC Symbol;Acc:HGNC:26023]	136.637	-1.24463	0.210603	-5.90984	3.42442e-09	2.30196e-08	7.33197	7.3952	7.54826	7.54736	7.05847	7.10643	6.32775	6.25118	6.58768	6.69267	6.46924	6.63673
ENSG00000088538.13	DOCK3	dedicator of cytokinesis 3 [Source:HGNC Symbol;Acc:HGNC:2989]	1537.27	-1.24539	0.204908	-6.0778	1.21839e-09	8.67713e-09	10.2562	10.1194	10.8549	10.6973	9.88793	11.0176	8.84023	9.55737	9.25389	9.02128	8.66885	9.82747
ENSG00000179981.10	TSHZ1	teashirt zinc finger homeobox 1 [Source:HGNC Symbol;Acc:HGNC:10669]	201.233	-1.24547	0.175643	-7.09093	1.33212e-12	1.33409e-11	8.10856	8.32036	8.01529	7.33267	8.41404	8.30057	6.85595	6.97356	6.91942	6.49675	7.36483	7.03251
ENSG00000122986.13	HVCN1	hydrogen voltage gated channel 1 [Source:HGNC Symbol;Acc:HGNC:28240]	897.18	-1.24562	0.113001	-11.0231	2.95798e-28	1.20584e-26	10.3751	10.3	10.4436	9.75037	10.2428	9.86756	8.9484	9.06187	9.19671	9.06817	8.92635	8.64437
ENSG00000095585.16	BLNK	B cell linker [Source:HGNC Symbol;Acc:HGNC:14211]	162.065	-1.24718	0.30764	-4.05402	5.03443e-05	0.000176614	8.31745	8.07195	7.7238	8.44545	8.25827	7.25129	6.58152	6.31064	6.97888	7.88552	6.11169	6.3087
ENSG00000110721.12	CHKA	choline kinase alpha [Source:HGNC Symbol;Acc:HGNC:1937]	435.457	-1.2472	0.15386	-8.10607	5.22832e-16	7.48224e-15	9.2782	8.7228	9.17648	9.30143	8.58644	8.71539	7.82138	7.90494	7.83221	8.24011	7.46354	7.66768
ENSG00000183019.7	MCEMP1	mast cell expressed membrane protein 1 [Source:HGNC Symbol;Acc:HGNC:27291]	9470.17	-1.24739	0.183306	-6.80495	1.01083e-11	9.23376e-11	14.0513	14.2468	13.9465	13.6907	13.8806	13.3789	12.4752	12.4926	12.4655	12.0822	12.7535	11.7189
ENSG00000035862.12	TIMP2	TIMP metallopeptidase inhibitor 2 [Source:HGNC Symbol;Acc:HGNC:11821]	8087.51	-1.24814	0.0661531	-18.8674	2.1154e-79	9.6664e-77	13.3635	13.3363	13.1568	13.1865	13.3248	13.2545	11.7573	11.8291	12.1922	12.0063	12.0192	11.872
ENSG00000235173.7	HGH1	HGH1 homolog [Source:HGNC Symbol;Acc:HGNC:24161]	101.644	-1.24846	0.304101	-4.10539	4.0363e-05	0.000144015	8.09477	8.27815	7.92229	7.74406	8.01561	7.52228	6.3174	6.18442	6.4508	6.75739	6.54598	6.12203
ENSG00000272941.1		novel transcript, antisense to C7orf49	142.986	-1.24848	0.268938	-4.64227	3.44601e-06	1.47969e-05	6.66539	6.57037	7.30864	7.70347	6.64695	7.4985	6.17566	6.45256	6.29562	7.04467	6.02827	6.86381
[truncated: 909 more rows]

## Sheet: healthy_ctr_vs_LPS
	symbols_98	description	baseMean	log2FoldChange	lfcSE	stat	pvalue	padj	M23935	M23937	M23938	M23942	M23965	M23966	M23969	M23970
[truncated: 1,822 more rows]

## Sheet: postCOVID_LPS_vs_healthy_L
	symbols_98	description	baseMean	log2FoldChange	lfcSE	stat	pvalue	padj	M23948	M23959	M23961	M23962	M23963	M23964	M23965	M23966	M23967	M23968	M23969	M23970
[truncated: 1,337 more rows]

[truncated: 11 more sheets: postCOVID_ctr_vs_Spike, healthy_ctr_vs_Spike, postCOVID_Spike_vs_healthy_Spik, Fig.1 patient characteristics, Fig.2 patient characteristics, Fig.3 patient characteristics, Fig.4 patient characteristics, lipid mediator panel, Fig.S1 patient characteristics, Fig.S2 patient characteristics, Fig.S3 patient characteristics]
